# Supplementary material for: Multiomics insights into BMI-related intratumoral microbiota in gastric cancer
Source: Front Cell Infect Microbiol. 2025 Feb 18;15:1511900. doi: 10.3389/fcimb.2025.1511900 (PMC11876552; doi:10.3389/fcimb.2025.1511900)
Supplement: Supplementary file 7 [file Table1.xlsx]

## Sheet: Sheet1
Data1	Data2	rho	pvalue	relation
OGN	g__Lachnoanaerobaculum	-0.524468	8.65225e-06	negtive
PCDHGB6	g__Lachnoanaerobaculum	-0.504843	2.09928e-05	negtive
SAGE1	g__Stomatobaculum	0.470197	8.84214e-05	positive
HMCN2	g__Lachnoanaerobaculum	-0.459477	0.00013384	negtive
OMD	g__Lachnoanaerobaculum	-0.456775	0.00014826	negtive
TMEM130	g__Stomatobaculum	-0.456608	0.000149201	negtive
ADAM2	g__Stomatobaculum	0.456137	0.00015187	positive
AC067931	g__Stomatobaculum	0.455736	0.000154176	positive
TUBB2B	g__Abiotrophia	-0.453254	0.000169197	negtive
AL354811	g__Lachnoanaerobaculum	-0.453202	0.000169523	negtive
SCN4B	g__Lachnoanaerobaculum	-0.449843	0.000192031	negtive
AC016026	g__Lachnoanaerobaculum	-0.44803	0.000205281	negtive
CMYA5	g__Lachnoanaerobaculum	-0.447855	0.000206608	negtive
PDE1A	g__Lachnoanaerobaculum	-0.443063	0.000246005	negtive
GDNF-AS1	g__Lachnoanaerobaculum	-0.439369	0.000280946	negtive
SCN2B	g__Lachnoanaerobaculum	-0.428564	0.000410777	negtive
GSTM5	g__Lachnoanaerobaculum	-0.427007	0.000433451	negtive
KCNT2	g__Lachnoanaerobaculum	-0.423438	0.00048975	negtive
GOLGA8R	g__Lachnoanaerobaculum	-0.420992	0.000532115	negtive
RYR3	g__Lachnoanaerobaculum	-0.418137	0.000585734	negtive
TMEM130	g__Lachnoanaerobaculum	-0.413962	0.000673019	negtive
ABCA9	g__Lachnoanaerobaculum	-0.412479	0.000706755	negtive
AL138479	g__Brevundimonas	-0.406976	0.000845776	negtive
AC102945	g__Lachnoanaerobaculum	-0.401805	0.000998461	negtive
C6orf15	g__Enterobacter	0.400221	0.00104998	positive
LINC01081	g__Lachnoanaerobaculum	-0.399078	0.00108864	negtive
CT45A10	g__Stomatobaculum	0.398945	0.00109319	positive
CHRDL1	g__Lachnoanaerobaculum	-0.397748	0.00113522	negtive
SIM2	g__Lachnoanaerobaculum	0.395913	0.00120245	positive
NAP1L2	g__Lachnoanaerobaculum	-0.395352	0.0012237	negtive
WFDC21P	g__Brevundimonas	0.390342	0.00142911	positive
BOC	g__Lachnoanaerobaculum	-0.388929	0.00149235	negtive
SCN7A	g__Lachnoanaerobaculum	-0.388439	0.00151491	negtive
CRISPLD1	g__Lachnoanaerobaculum	-0.387808	0.00154435	negtive
RERGL	g__Lachnoanaerobaculum	-0.387627	0.00155289	negtive
KCNT2	g__Stomatobaculum	-0.386935	0.00158593	negtive
SNORA21	g__Stomatobaculum	0.386733	0.0015957	positive
RAC3	g__Lachnoanaerobaculum	0.386126	0.00162541	positive
GALNT16	g__Lachnoanaerobaculum	-0.386024	0.00163044	negtive
PTGIS	g__Lachnoanaerobaculum	-0.381946	0.0018436	negtive
AC067931	g__Lachnoanaerobaculum	0.380672	0.00191515	positive
AC012531	g__Lachnoanaerobaculum	0.378801	0.00202471	positive
MGP	g__Lachnoanaerobaculum	-0.372261	0.00245311	negtive
FGF2	g__Lachnoanaerobaculum	-0.371955	0.00247499	negtive
GFRA1	g__Lachnoanaerobaculum	-0.3717	0.00249336	negtive
GREM2	g__Lachnoanaerobaculum	-0.370579	0.00257563	negtive
RSPO1	g__Lachnoanaerobaculum	-0.370188	0.00260487	negtive
GFY	g__Lachnoanaerobaculum	0.370031	0.00261672	positive
BEST3	g__Enterobacter	0.369923	0.00262483	positive
FXYD1	g__Lachnoanaerobaculum	-0.366858	0.00286624	negtive
AL139246	g__Prevotellaceae_UCG-001	-0.366791	0.00287168	negtive
USP24P1	g__Stomatobaculum	0.366222	0.00291868	positive
AL137001	g__Stomatobaculum	0.366116	0.00292756	positive
RNA5-8SN1	g__Stomatobaculum	0.36609	0.00292969	positive
MEOX2	g__Lachnoanaerobaculum	-0.365736	0.00295937	negtive
AC009271	g__Stomatobaculum	0.365453	0.00298329	positive
HOXB-AS2	g__Lachnoanaerobaculum	-0.364964	0.0030251	negtive
PIK3R1	g__Lachnoanaerobaculum	-0.364921	0.00302878	negtive
APOM	g__Stomatobaculum	0.363261	0.00317454	positive
SHISA3	g__Lachnoanaerobaculum	-0.362592	0.00323497	negtive
AL136366	g__Stomatobaculum	-0.360256	0.0034543	negtive
LPL	g__Lachnoanaerobaculum	-0.359772	0.00350137	negtive
AC007848	g__Stomatobaculum	0.359725	0.003506	positive
PTPRD-AS1	g__Lachnoanaerobaculum	-0.358212	0.00365697	negtive
AP001107	g__Lachnoanaerobaculum	-0.356133	0.00387383	negtive
RGS7BP	g__Lachnoanaerobaculum	-0.356102	0.00387712	negtive
PGR	g__Lachnoanaerobaculum	-0.356102	0.00387712	negtive
FGF7	g__Lachnoanaerobaculum	-0.356	0.00388805	negtive
C7	g__Lachnoanaerobaculum	-0.355745	0.0039155	negtive
ADD3-AS1	g__Lachnoanaerobaculum	-0.354675	0.00403264	negtive
OGN	g__Stomatobaculum	-0.353214	0.00419756	negtive
CCL20	g__Lachnoanaerobaculum	0.353095	0.00421123	positive
COL17A1	g__Brevundimonas	-0.351367	0.00441443	negtive
CTAG1B	g__Stomatobaculum	0.349331	0.00466506	positive
DHH	g__Stomatobaculum	-0.349183	0.00468382	negtive
VCY1B	g__Lachnoanaerobaculum	0.34897	0.00471085	positive
LINC01936	g__Lachnoanaerobaculum	-0.348792	0.00473353	negtive
BMPER	g__Lachnoanaerobaculum	-0.348456	0.00477656	negtive
XAGE1A	g__Prevotellaceae_UCG-001	0.348414	0.00478194	positive
AC011447	g__Abiotrophia	-0.347706	0.00487398	negtive
CCND2-AS1	g__Lachnoanaerobaculum	-0.347706	0.00487404	negtive
SLC38A11	g__Lachnoanaerobaculum	-0.347284	0.00492965	negtive
MUC15	g__Stomatobaculum	0.346969	0.00497152	positive
GLIPR1L2	g__Stomatobaculum	-0.346965	0.00497206	negtive
ALX1	g__Stomatobaculum	0.346743	0.00500174	positive
AC104260	g__Lachnoanaerobaculum	-0.346531	0.00503026	negtive
LINC01638	g__Lachnoanaerobaculum	-0.344345	0.00533253	negtive
KSR2	g__Dubosiella	0.343815	0.00540822	positive
SCN4B	g__Stomatobaculum	-0.343715	0.00542264	negtive
AC099677	g__Lachnoanaerobaculum	-0.342865	0.00554624	negtive
OTOA	g__Lachnoanaerobaculum	-0.342853	0.00554796	negtive
CHAC1	g__Lachnoanaerobaculum	0.342696	0.0055711	positive
DPEP1	g__Enterobacter	0.342062	0.00566533	positive
GLIPR1L2	g__Lachnoanaerobaculum	-0.341597	0.0057352	negtive
KLHL32	g__Dubosiella	0.341578	0.00573817	positive
NTRK3	g__Lachnoanaerobaculum	-0.340775	0.00586087	negtive
RSPO3	g__Lachnoanaerobaculum	-0.339791	0.00601435	negtive
TRABD2A	g__Enterobacter	0.339346	0.00608491	positive
ABCA8	g__Lachnoanaerobaculum	-0.338516	0.00621834	negtive
FXYD1	g__Stomatobaculum	-0.337825	0.00633151	negtive
CT55	g__Stomatobaculum	0.337806	0.00633463	positive
BHLHE22	g__Lachnoanaerobaculum	-0.337242	0.00642838	negtive
FGFR2	g__Prevotellaceae_UCG-001	-0.336684	0.00652221	negtive
RMRP	g__Lachnoanaerobaculum	-0.336379	0.00657416	negtive
LINC01936	g__Stomatobaculum	-0.336257	0.00659489	negtive
CYP1B1	g__Lachnoanaerobaculum	-0.336171	0.00660961	negtive
GSTM5	g__Stomatobaculum	-0.335948	0.00664793	negtive
ADH1B	g__Lachnoanaerobaculum	-0.334999	0.00681322	negtive
FGFR2	g__Enterobacter	-0.333234	0.0071301	negtive
SCN2B	g__Stomatobaculum	-0.33297	0.00717854	negtive
LINC00942	g__Brevundimonas	-0.332057	0.00734857	negtive
GFRA1	g__Stomatobaculum	-0.331704	0.00741514	negtive
KNG1	g__Prevotellaceae_UCG-001	-0.33046	0.00765419	negtive
AL157996	g__Lachnoanaerobaculum	-0.329186	0.00790603	negtive
SYT6	g__Stomatobaculum	-0.328813	0.00798122	negtive
P2RY12	g__Abiotrophia	-0.327973	0.00815261	negtive
FHL5	g__Stomatobaculum	-0.32671	0.00841633	negtive
CRTAC1	g__Lachnoanaerobaculum	-0.326439	0.0084738	negtive
ITGAD	g__Lachnoanaerobaculum	-0.326306	0.00850207	negtive
SPRR2A	g__Abiotrophia	0.326148	0.0085359	positive
IGLV3-27	g__Dubosiella	-0.325863	0.0085972	negtive
UBBP4	g__Stomatobaculum	0.325295	0.00872052	positive
FAM138C	g__Enterobacter	0.324709	0.0088492	positive
CT45A1	g__Stomatobaculum	0.323533	0.00911274	positive
CPNE7	g__Prevotellaceae_UCG-001	-0.3235	0.0091201	negtive
LINC02688	g__Abiotrophia	-0.323459	0.00912957	negtive
HERC2P8	g__Prevotellaceae_UCG-001	0.322784	0.00928402	positive
DCT	g__Lachnoanaerobaculum	-0.322589	0.00932902	negtive
AL391822	g__Lachnoanaerobaculum	-0.322262	0.00940508	negtive
FAM155A	g__Stomatobaculum	-0.321137	0.0096706	negtive
LRATD1	g__Prevotellaceae_UCG-001	-0.321041	0.00969371	negtive
RHCG	g__Lachnoanaerobaculum	0.320809	0.00974945	positive
RPPH1	g__Dubosiella	0.320665	0.0097841	positive
PTPRO	g__Lachnoanaerobaculum	-0.319707	0.0100177	negtive
LINC00092	g__Lachnoanaerobaculum	-0.319365	0.0101023	negtive
HMCN2	g__Stomatobaculum	-0.319174	0.0101497	negtive
NAV3	g__Lachnoanaerobaculum	-0.319095	0.0101694	negtive
AL162586	g__Lachnoanaerobaculum	-0.318949	0.010206	negtive
XAGE1A	g__Stomatobaculum	0.317515	0.0105704	positive
KLHL32	g__Abiotrophia	-0.316637	0.0107993	negtive
AL356750	g__Prevotellaceae_UCG-001	-0.316158	0.010926	negtive
PDZD7	g__Brevundimonas	-0.315707	0.0110463	negtive
OFCC1	g__Stomatobaculum	0.315693	0.01105	positive
MUSTN1	g__Lachnoanaerobaculum	-0.315578	0.0110809	negtive
SNORA21	g__Lachnoanaerobaculum	0.315425	0.0111221	positive
IRAG1	g__Lachnoanaerobaculum	-0.315323	0.0111496	negtive
AL136366	g__Lachnoanaerobaculum	-0.314723	0.0113129	negtive
CA8	g__Lachnoanaerobaculum	0.313896	0.0115413	positive
CTTNBP2	g__Lachnoanaerobaculum	-0.313539	0.011641	negtive
NDNF	g__Brevundimonas	-0.313341	0.0116969	negtive
SRL	g__Stomatobaculum	-0.313255	0.0117209	negtive
AC010931	g__Lachnoanaerobaculum	-0.311906	0.0121074	negtive
AC090877	g__Brevundimonas	-0.311394	0.0122567	negtive
MUSTN1	g__Stomatobaculum	-0.310166	0.0126216	negtive
LGR6	g__Abiotrophia	0.310103	0.0126407	positive
RUBCNL	g__Lachnoanaerobaculum	-0.310022	0.012665	negtive
PIK3R1	g__Stomatobaculum	-0.308116	0.0132517	negtive
TRBV5-4	g__Abiotrophia	-0.307995	0.0132898	negtive
SIM2	g__Stomatobaculum	0.307135	0.0135629	positive
TNNT3	g__Lachnoanaerobaculum	-0.307111	0.0135705	negtive
AC069288	g__Brevundimonas	-0.30658	0.0137415	negtive
GPR88	g__Lachnoanaerobaculum	-0.306263	0.0138445	negtive
RN7SK	g__Sphingopyxis	-0.305896	0.0139646	negtive
NRXN3	g__Sphingopyxis	-0.305896	0.0139646	negtive
P2RY12	g__Lachnoanaerobaculum	-0.305795	0.0139979	negtive
PDE1A	g__Stomatobaculum	-0.305662	0.0140415	negtive
SNORD5	g__Prevotellaceae_UCG-001	-0.3052	0.0141947	negtive
COLCA1	g__Abiotrophia	-0.305102	0.0142274	negtive
AC005394	g__Stomatobaculum	0.30474	0.0143486	positive
DSCR8	g__Stomatobaculum	0.304586	0.0144005	positive
KCNA5	g__Stomatobaculum	-0.304424	0.0144552	negtive
GLP2R	g__Lachnoanaerobaculum	-0.304364	0.0144756	negtive
AL590428	g__Abiotrophia	-0.30407	0.0145755	negtive
AL606500	g__Lachnoanaerobaculum	0.303519	0.0147642	positive
FABP4	g__Stomatobaculum	-0.302977	0.0149519	negtive
LINC01426	g__Prevotellaceae_UCG-001	-0.302937	0.0149657	negtive
RN7SK	g__Lachnoanaerobaculum	-0.302784	0.0150194	negtive
AC102945	g__Stomatobaculum	-0.302071	0.0152703	negtive
GABPB1-AS1	g__Abiotrophia	-0.301716	0.0153968	negtive
LINC01081	g__Stomatobaculum	-0.301032	0.0156427	negtive
AL136964	g__Stomatobaculum	-0.300956	0.01567	negtive
KCNS2	g__Lachnoanaerobaculum	-0.300841	0.015712	negtive
AP001972	g__Abiotrophia	0.300323	0.0159011	positive
AC006062	g__Brevundimonas	0.300181	0.0159532	positive
FAM138C	g__Abiotrophia	0.299782	0.0161008	positive
NTSR1	g__Abiotrophia	-0.299724	0.0161222	negtive
CTAG2	g__Stomatobaculum	0.299488	0.0162101	positive
COL19A1	g__Lachnoanaerobaculum	-0.297771	0.0168619	negtive
SEMA5A	g__Enterobacter	0.297471	0.0169784	positive
AP001020	g__Brevundimonas	-0.296728	0.017269	negtive
APOM	g__Brevundimonas	-0.296693	0.0172826	negtive
SLITRK5	g__Lachnoanaerobaculum	-0.296505	0.0173568	negtive
TAT	g__Dubosiella	0.296479	0.0173672	positive
ST8SIA6	g__Lachnoanaerobaculum	-0.296191	0.0174816	negtive
ABCB1	g__Lachnoanaerobaculum	-0.2958	0.0176378	negtive
CRISPLD1	g__Stomatobaculum	-0.295615	0.0177123	negtive
AL138479	g__Lachnoanaerobaculum	-0.295396	0.0178007	negtive
LINC02086	g__Prevotellaceae_UCG-001	-0.294608	0.0181218	negtive
CCL19	g__Lachnoanaerobaculum	-0.29422	0.0182816	negtive
AC006449	g__Lachnoanaerobaculum	0.293863	0.0184298	positive
RN7SL4P	g__Prevotellaceae_UCG-001	0.293099	0.0187507	positive
AC099677	g__Abiotrophia	-0.292883	0.018842	negtive
NEBL	g__Brevundimonas	-0.292553	0.0189827	negtive
CASR	g__Abiotrophia	-0.292286	0.0190968	negtive
AC122129	g__Lachnoanaerobaculum	-0.291483	0.0194443	negtive
AP003037	g__Prevotellaceae_UCG-001	0.291474	0.0194482	positive
APLP1	g__Enterobacter	-0.291404	0.0194787	negtive
SUSD5	g__Stomatobaculum	-0.291024	0.0196453	negtive
C2CD4A	g__Prevotellaceae_UCG-001	-0.290836	0.0197285	negtive
RPL41P5	g__Stomatobaculum	0.289956	0.02012	positive
NRXN3	g__Lachnoanaerobaculum	-0.289683	0.0202428	negtive
PAGE1	g__Stomatobaculum	0.289309	0.0204125	positive
COL17A1	g__Prevotellaceae_UCG-001	-0.289261	0.020434	negtive
CCND2-AS1	g__Stomatobaculum	-0.289065	0.0205233	negtive
AP001107	g__Stomatobaculum	-0.289054	0.0205284	negtive
KLK5	g__Stomatobaculum	0.288364	0.0208455	positive
AL391822	g__Stomatobaculum	-0.288364	0.0208456	negtive
ARG1	g__Prevotellaceae_UCG-001	-0.288083	0.020976	negtive
TMEM155	g__Abiotrophia	-0.287449	0.0212727	negtive
AC099343	g__Lachnoanaerobaculum	0.286931	0.0215178	positive
AL137001	g__Prevotellaceae_UCG-001	0.286899	0.0215327	positive
CMYA5	g__Stomatobaculum	-0.286867	0.0215482	negtive
FAM27E3	g__Stomatobaculum	0.286376	0.0217829	positive
XKRX	g__Lachnoanaerobaculum	0.285517	0.022199	positive
SAGE1	g__Prevotellaceae_UCG-001	0.285299	0.0223055	positive
PCDH10	g__Lachnoanaerobaculum	-0.285209	0.0223495	negtive
CDO1	g__Lachnoanaerobaculum	-0.285125	0.0223911	negtive
AC116347	g__Stomatobaculum	0.284904	0.0224999	positive
DLG2	g__Lachnoanaerobaculum	-0.284841	0.0225309	negtive
DTHD1	g__Prevotellaceae_UCG-001	-0.284837	0.0225328	negtive
SORCS3	g__Dubosiella	0.284635	0.0226328	positive
WFDC21P	g__Enterobacter	-0.284627	0.0226369	negtive
AC006449	g__Dubosiella	0.28449	0.0227051	positive
MUC15	g__Brevundimonas	-0.284484	0.022708	negtive
MTNR1A	g__Lachnoanaerobaculum	0.284437	0.0227314	positive
LINC01140	g__Lachnoanaerobaculum	-0.283567	0.0231682	negtive
NAP1L2	g__Stomatobaculum	-0.283518	0.0231929	negtive
C6orf58	g__Abiotrophia	-0.281482	0.0242437	negtive
CHRDL1	g__Stomatobaculum	-0.281439	0.0242663	negtive
AC069368	g__Abiotrophia	-0.281075	0.0244583	negtive
RNU1-27P	g__Prevotellaceae_UCG-001	0.280693	0.0246617	positive
LINC02835	g__Stomatobaculum	0.280314	0.0248645	positive
ADORA2B	g__Brevundimonas	-0.279201	0.0254686	negtive
LCN2	g__Lachnoanaerobaculum	0.279183	0.0254786	positive
HUNK	g__Enterobacter	0.278955	0.0256037	positive
NDNF	g__Lachnoanaerobaculum	-0.278877	0.0256468	negtive
AL583832	g__Brevundimonas	-0.278824	0.0256762	negtive
VCY	g__Lachnoanaerobaculum	0.27875	0.0257169	positive
FGF2	g__Stomatobaculum	-0.278494	0.0258586	negtive
MGP	g__Stomatobaculum	-0.277715	0.0262946	negtive
ZYG11A	g__Dubosiella	0.277299	0.0265293	positive
LCT	g__Stomatobaculum	0.276868	0.0267752	positive
KRT14	g__Brevundimonas	-0.276721	0.0268593	negtive
AL162586	g__Stomatobaculum	-0.276473	0.027002	negtive
CNTNAP2	g__Enterobacter	0.276239	0.0271369	positive
AL356750	g__Lachnoanaerobaculum	-0.275825	0.0273773	negtive
USP24P1	g__Prevotellaceae_UCG-001	0.275641	0.0274843	positive
AC012531	g__Stomatobaculum	0.275307	0.0276802	positive
OTX1	g__Sphingopyxis	-0.274644	0.0280727	negtive
LINC02086	g__Abiotrophia	0.273864	0.0285403	positive
LGR6	g__Enterobacter	0.273749	0.0286095	positive
CYP2W1	g__Brevundimonas	-0.273331	0.0288631	negtive
AL121974	g__Enterobacter	0.273325	0.0288666	positive
PRSS30P	g__Dubosiella	-0.273304	0.0288794	negtive
LRRC75A	g__Brevundimonas	-0.272525	0.0293576	negtive
RGS7BP	g__Stomatobaculum	-0.272489	0.02938	negtive
LIPC	g__Lachnoanaerobaculum	-0.271639	0.0299096	negtive
TUFMP1	g__Stomatobaculum	0.271508	0.0299917	positive
NOX1	g__Enterobacter	0.271381	0.0300719	positive
IGLV3-27	g__Brevundimonas	0.271355	0.0300884	positive
ENTPD8	g__Stomatobaculum	0.27093	0.0303573	positive
KC6	g__Abiotrophia	-0.270383	0.0307062	negtive
AC090948	g__Brevundimonas	-0.270331	0.0307398	negtive
ALDH1L1	g__Dubosiella	0.270139	0.0308635	positive
ASCL2	g__Enterobacter	0.270082	0.0309	positive
ITGAD	g__Abiotrophia	-0.270033	0.0309319	negtive
ENPP7	g__Enterobacter	0.269787	0.0310907	positive
NDP	g__Stomatobaculum	-0.269647	0.0311821	negtive
LYPD2	g__Abiotrophia	-0.269613	0.0312042	negtive
AC004593	g__Brevundimonas	-0.269093	0.0315436	negtive
CDH23	g__Lachnoanaerobaculum	-0.26909	0.0315455	negtive
ASCL2	g__Stomatobaculum	0.268765	0.0317598	positive
TRAV22	g__Dubosiella	-0.268681	0.0318152	negtive
KRT13	g__Dubosiella	-0.268681	0.0318152	negtive
LINC02475	g__Dubosiella	0.268464	0.0319584	positive
PASD1	g__Abiotrophia	0.268172	0.0321525	positive
ZSCAN23	g__Sphingopyxis	-0.268132	0.0321796	negtive
PCDHB17P	g__Sphingopyxis	-0.268132	0.0321796	negtive
ZEB2-AS1	g__Abiotrophia	-0.267912	0.0323267	negtive
LPL	g__Stomatobaculum	-0.267841	0.0323744	negtive
CBLN1	g__Sphingopyxis	0.267655	0.0324991	positive
WNT11	g__Enterobacter	0.267518	0.0325911	positive
DHH	g__Lachnoanaerobaculum	-0.267413	0.0326622	negtive
ITIH3	g__Lachnoanaerobaculum	-0.267357	0.0327001	negtive
PRSS30P	g__Prevotellaceae_UCG-001	-0.267124	0.032858	negtive
AC116345	g__Stomatobaculum	-0.266827	0.0330604	negtive
RNA5SP202	g__Dubosiella	0.266769	0.0330998	positive
FREM1	g__Lachnoanaerobaculum	-0.266643	0.0331857	negtive
AC067931	g__Sphingopyxis	-0.266518	0.0332714	negtive
FGF7	g__Stomatobaculum	-0.266484	0.0332952	negtive
ZSCAN23	g__Lachnoanaerobaculum	-0.266217	0.033479	negtive
AC069368	g__Sphingopyxis	0.26608	0.0335735	positive
SYNGR4	g__Lachnoanaerobaculum	0.265925	0.0336805	positive
AL023284	g__Abiotrophia	0.26592	0.0336842	positive
AACSP1	g__Lachnoanaerobaculum	0.265777	0.0337837	positive
NKX3-2	g__Lachnoanaerobaculum	-0.265736	0.033812	negtive
AC011447	g__Enterobacter	-0.265581	0.0339199	negtive
DACT1	g__Lachnoanaerobaculum	-0.265522	0.033961	negtive
SH3PXD2A-AS1	g__Brevundimonas	-0.265415	0.0340357	negtive
LRRC75A	g__Enterobacter	0.265374	0.0340643	positive
AL133482	g__Lachnoanaerobaculum	-0.265226	0.0341681	negtive
AC018521	g__Acidiphilium	0.265147	0.0342238	positive
AC018521	g__Acidisphaera	0.265147	0.0342238	positive
AC024940	g__Sphingopyxis	0.264893	0.0344022	positive
AC011754	g__Lachnoanaerobaculum	0.264866	0.034421	positive
AC007848	g__Lachnoanaerobaculum	0.264863	0.0344235	positive
NALCN	g__Lachnoanaerobaculum	-0.264808	0.0344621	negtive
KIZ-AS1	g__Brevundimonas	-0.264509	0.0346738	negtive
ATP6V1FNB	g__Prevotellaceae_UCG-001	-0.264369	0.0347736	negtive
LINC02688	g__Prevotellaceae_UCG-001	-0.264172	0.0349139	negtive
CEACAM7	g__Lachnoanaerobaculum	0.263615	0.0353138	positive
BOC	g__Stomatobaculum	-0.263423	0.0354524	negtive
LRRC2	g__Lachnoanaerobaculum	-0.262871	0.0358535	negtive
RN7SL3	g__Sphingopyxis	-0.26269	0.0359861	negtive
CSAG3	g__Dubosiella	-0.26265	0.0360151	negtive
AC093458	g__Abiotrophia	0.262592	0.0360578	positive
SH3PXD2A-AS1	g__Abiotrophia	0.262484	0.0361371	positive
AL354811	g__Abiotrophia	-0.262461	0.0361539	negtive
AC090877	g__Prevotellaceae_UCG-001	-0.262356	0.0362313	negtive
TRNP1	g__Enterobacter	-0.26225	0.0363093	negtive
DSCR4	g__Prevotellaceae_UCG-001	0.262166	0.0363714	positive
AL391987	g__Stomatobaculum	0.262009	0.0364882	positive
COL17A1	g__Lachnoanaerobaculum	-0.261954	0.0365288	negtive
ADAMTSL3	g__Lachnoanaerobaculum	-0.261954	0.0365288	negtive
TFAP2A-AS2	g__Stomatobaculum	0.261576	0.0368102	positive
ARPC5	g__Prevotellaceae_UCG-001	0.261221	0.0370758	positive
GSDMB	g__Prevotellaceae_UCG-001	-0.261122	0.0371497	negtive
MUC6	g__Abiotrophia	-0.261046	0.0372073	negtive
PCDH19	g__Lachnoanaerobaculum	-0.26081	0.0373854	negtive
AL354811	g__Stomatobaculum	-0.260535	0.037594	negtive
KIZ-AS1	g__Enterobacter	0.260497	0.0376227	positive
NAA11	g__Stomatobaculum	0.260071	0.0379476	positive
HYDIN2	g__Lachnoanaerobaculum	-0.259841	0.0381242	negtive
AC104260	g__Abiotrophia	-0.259757	0.0381882	negtive
GAGE12H	g__Enterobacter	0.259587	0.0383195	positive
ZFP57	g__Dubosiella	-0.259259	0.0385734	negtive
CHAC1	g__Abiotrophia	0.259147	0.0386604	positive
TAAR1	g__Abiotrophia	-0.259082	0.0387107	negtive
SCN4B	g__Abiotrophia	-0.258482	0.03918	negtive
SAA2	g__Lachnoanaerobaculum	0.258441	0.0392126	positive
FREM1	g__Dubosiella	0.257645	0.0398427	positive
MTATP8P1	g__Brevundimonas	0.257314	0.0401068	positive
FOXE1	g__Brevundimonas	0.257229	0.0401755	positive
FAM155A	g__Lachnoanaerobaculum	-0.256805	0.0405164	negtive
RNA5-8SN1	g__Sphingopyxis	-0.256643	0.0406482	negtive
RPL7AP49	g__Dubosiella	0.256582	0.0406972	positive
GREM2	g__Stomatobaculum	-0.256292	0.0409331	negtive
AL355916	g__Abiotrophia	-0.25623	0.0409834	negtive
PCSEAT	g__Prevotellaceae_UCG-001	-0.256097	0.0410926	negtive
PPP1R14C	g__Dubosiella	0.255928	0.0412306	positive
ARPC5	g__Enterobacter	0.255913	0.0412434	positive
GALNT16	g__Stomatobaculum	-0.255859	0.0412874	negtive
TMSB4XP4	g__Abiotrophia	-0.255475	0.0416031	negtive
FGF19	g__Abiotrophia	0.255308	0.0417413	positive
NRK	g__Lachnoanaerobaculum	-0.255229	0.0418071	negtive
PAGE1	g__Lachnoanaerobaculum	0.254883	0.0420952	positive
AC010327	g__Abiotrophia	-0.254784	0.0421773	negtive
PDIA2	g__Enterobacter	-0.254781	0.0421802	negtive
HOXC10	g__Sphingopyxis	-0.254499	0.0424166	negtive
LINC01426	g__Stomatobaculum	-0.254329	0.0425593	negtive
HBB	g__Dubosiella	0.254262	0.0426156	positive
GSN-AS1	g__Stomatobaculum	-0.254245	0.0426298	negtive
LCAL1	g__Enterobacter	-0.254197	0.0426701	negtive
GOLGA8M	g__Stomatobaculum	-0.254142	0.0427168	negtive
COL19A1	g__Stomatobaculum	-0.254026	0.0428149	negtive
VIPR1-AS1	g__Brevundimonas	-0.253992	0.0428431	negtive
LRRC2	g__Stomatobaculum	-0.253953	0.0428762	negtive
MAGEA9B	g__Brevundimonas	-0.253534	0.0432326	negtive
LGALS2	g__Brevundimonas	0.253258	0.0434682	positive
AL157996	g__Stomatobaculum	-0.253018	0.0436746	negtive
NTRK3	g__Brevundimonas	-0.253016	0.0436758	negtive
AL139246	g__Enterobacter	-0.25297	0.0437157	negtive
AC116345	g__Lachnoanaerobaculum	-0.252912	0.0437658	negtive
AC135050	g__Lachnoanaerobaculum	0.25288	0.0437928	positive
NUS1P2	g__Sphingopyxis	0.252853	0.0438164	positive
RPL41P5	g__Enterobacter	0.252653	0.0439891	positive
AC102945	g__Abiotrophia	-0.252108	0.0444629	negtive
MIEN1	g__Lachnoanaerobaculum	0.252014	0.0445448	positive
CALML6	g__Enterobacter	-0.251397	0.0450866	negtive
AC104260	g__Stomatobaculum	-0.250994	0.0454438	negtive
CCND2-AS1	g__Prevotellaceae_UCG-001	-0.250525	0.0458616	negtive
HERC2P8	g__Lachnoanaerobaculum	0.250396	0.0459769	positive
CCNE1	g__Sphingopyxis	-0.250392	0.0459807	negtive
AL583832	g__Enterobacter	0.250372	0.0459992	positive
BMPER	g__Stomatobaculum	-0.250316	0.0460494	negtive
AC116345	g__Acidiphilium	0.250217	0.0461378	positive
AC116345	g__Acidisphaera	0.250217	0.0461378	positive
GPA33	g__Prevotellaceae_UCG-001	-0.250201	0.0461523	negtive
BPIFB1	g__Abiotrophia	-0.249968	0.0463621	negtive
AL121933	g__Lachnoanaerobaculum	-0.249822	0.0464945	negtive
AC099677	g__Brevundimonas	-0.249785	0.0465282	negtive
AC010931	g__Stomatobaculum	-0.249781	0.0465321	negtive
CHIT1	g__Brevundimonas	0.249709	0.0465968	positive
LVRN	g__Abiotrophia	-0.249261	0.0470044	negtive
ENPP7	g__Lachnoanaerobaculum	-0.248003	0.0481654	negtive
SPRR2A	g__Lachnoanaerobaculum	0.247986	0.0481814	positive
RMRP	g__Sphingopyxis	-0.247955	0.0482104	negtive
NKD2	g__Enterobacter	0.247492	0.048643	positive
GPR89P	g__Stomatobaculum	0.24714	0.0489754	positive
KC6	g__Enterobacter	-0.247023	0.0490859	negtive
VIPR1	g__Sphingopyxis	0.246892	0.0492097	positive
AC003957	g__Brevundimonas	-0.246836	0.0492628	negtive
AC010327	g__Lachnoanaerobaculum	0.246514	0.0495693	positive
FGA	g__Lachnoanaerobaculum	0.246157	0.0499109	positive
