# Supplementary material for: Multiomics insights into BMI-related intratumoral microbiota in gastric cancer
Source: Front Cell Infect Microbiol. 2025 Feb 18;15:1511900. doi: 10.3389/fcimb.2025.1511900 (PMC11876552; doi:10.3389/fcimb.2025.1511900)
Supplement: Supplementary file 8 [file Table2.xlsx]

## Sheet: Sheet1
Data1	Data2	rho	pvalue	relation
phenytoin catechol	g__Lachnoanaerobaculum	-0.35902	0.00609595	negtive
ribothymidine	g__Lachnoanaerobaculum	-0.355323	0.00668127	negtive
cyclic n-acetylserotonin glucuronide	g__Dubosiella	0.352904	0.00709033	positive
2-dodecylbenzenesulfonic acid	g__Stomatobaculum	-0.349266	0.0077468	negtive
murrayanol	g__Stomatobaculum	-0.329962	0.0121897	negtive
8-methoxykynurenate	g__Lachnoanaerobaculum	-0.320057	0.0152218	negtive
25-hydroxyvitamin d3-bromoacetate	g__Lachnoanaerobaculum	-0.316952	0.0162963	negtive
bifenazate	g__Lachnoanaerobaculum	-0.310298	0.0188187	negtive
guanine	g__Abiotrophia	0.309973	0.0189499	positive
2-piperidinone	g__Sphingopyxis	-0.30877	0.0194424	negtive
caffeine	g__Lachnoanaerobaculum	-0.300464	0.0231498	negtive
8-methoxykynurenate	g__Enterobacter	0.298838	0.0239417	positive
idp	g__Abiotrophia	0.297104	0.024811	positive
2-dodecylbenzenesulfonic acid	g__Lachnoanaerobaculum	-0.293589	0.0266548	negtive
eleutheroside b1	g__Brevundimonas	0.290859	0.0281646	positive
2(3h)-benzothiazolethione	g__Dubosiella	0.288922	0.0292791	positive
alanylarginine	g__Lachnoanaerobaculum	-0.284273	0.0321053	negtive
demethoxyfumitremorgin c	g__Abiotrophia	-0.283463	0.0326205	negtive
n-(3-carboxypropanoyl)-n-hydroxycadaverine	g__Lachnoanaerobaculum	-0.280872	0.0343137	negtive
l-beta-aspartyl-l-leucine	g__Lachnoanaerobaculum	-0.275253	0.0382381	negtive
caffeine	g__Dubosiella	0.274434	0.0388398	positive
cyclic n-acetylserotonin glucuronide	g__Enterobacter	0.271217	0.0412802	positive
evasterioside c	g__Stomatobaculum	-0.270988	0.0414591	negtive
cyclic n-acetylserotonin glucuronide	g__Lachnoanaerobaculum	-0.26749	0.0442637	negtive
coumeroic acid	g__Dubosiella	0.262208	0.0487936	positive
2-dodecylbenzenesulfonic acid	g__Brevundimonas	0.261866	0.0490992	positive
lysylphenylalanine	g__Lachnoanaerobaculum	-0.26165	0.0492935	negtive
mimosine	g__Brevundimonas	-0.26147	0.0494555	negtive
latamoxef	g__Brevundimonas	-0.261338	0.0495748	negtive
latamoxef	g__Enterobacter	0.260266	0.0505504	positive
ipomeamaronol	g__Prevotellaceae_UCG-001	0.258272	0.0524092	positive
coumeroic acid	g__Brevundimonas	-0.257837	0.0528211	negtive
pe(18:3(6z,9z,12z)/22:6(4z,7z,10z,13z,16z,19z))	g__Lachnoanaerobaculum	-0.256548	0.0540593	negtive
latamoxef	g__Dubosiella	0.252493	0.0581087	positive
mimosine	g__Dubosiella	0.252493	0.0581087	positive
eleutheroside b1	g__Prevotellaceae_UCG-001	0.249897	0.0608275	positive
anthramycin	g__Lachnoanaerobaculum	-0.249377	0.0613846	negtive
guanine	g__Prevotellaceae_UCG-001	0.247133	0.0638333	positive
murrayanol	g__Prevotellaceae_UCG-001	0.241439	0.0704031	positive
ribothymidine	g__Dubosiella	-0.239848	0.0723321	negtive
8,8'-dihydroxy-2,2'-binaphthalene-1,1',4,4'-tetrone	g__Lachnoanaerobaculum	-0.23947	0.0727964	negtive
n-methylnicotinamide	g__Stomatobaculum	-0.236061	0.0770917	negtive
phenytoin catechol	g__Dubosiella	0.233399	0.0805841	positive
azinphos-ethyl	g__Dubosiella	-0.232645	0.0815953	negtive
arginylglutamic acid	g__Lachnoanaerobaculum	-0.229489	0.0859395	negtive
glutaminyllysine	g__Lachnoanaerobaculum	-0.228823	0.086878	negtive
alanylisoleucine	g__Abiotrophia	-0.227697	0.0884852	negtive
dihydromethylsterigmatocystin	g__Abiotrophia	-0.227439	0.0888557	negtive
ribothymidine	g__Methylocystis	-0.227429	0.08887	negtive
azinphos-ethyl	g__Methylocystis	-0.227429	0.08887	negtive
mg(0:0/22:6(4z,7z,10z,13z,16z,19z)/0:0)	g__Methylocystis	0.227429	0.08887	positive
caffeine	g__Methylocystis	0.227429	0.08887	positive
threonyltyrosine	g__Lachnoanaerobaculum	-0.226827	0.0897418	negtive
n-(3-carboxypropanoyl)-n-hydroxycadaverine	g__Abiotrophia	-0.226667	0.0899743	negtive
asparaginyl-tryptophan	g__Lachnoanaerobaculum	-0.22557	0.0915825	negtive
azinphos-ethyl	g__Lachnoanaerobaculum	-0.225127	0.0922392	negtive
threonyltyrosine	g__Abiotrophia	-0.223235	0.0950799	negtive
8,8'-dihydroxy-2,2'-binaphthalene-1,1',4,4'-tetrone	g__Dubosiella	-0.223098	0.0952884	negtive
lysylphenylalanine	g__Prevotellaceae_UCG-001	0.222763	0.0957995	positive
pe(18:3(6z,9z,12z)/22:6(4z,7z,10z,13z,16z,19z))	g__Prevotellaceae_UCG-001	0.222428	0.0963128	positive
6-[3]-ladderane-1-hexanol	g__Lachnoanaerobaculum	-0.220025	0.100058	negtive
butalbital	g__Sphingopyxis	-0.219749	0.100496	negtive
2(3h)-benzothiazolethione	g__Methylocystis	0.219307	0.101199	positive
l-beta-aspartyl-l-leucine	g__Methylocystis	-0.219307	0.101199	negtive
asparaginyl-tryptophan	g__Methylocystis	-0.219307	0.101199	negtive
8,8'-dihydroxy-2,2'-binaphthalene-1,1',4,4'-tetrone	g__Methylocystis	-0.219307	0.101199	negtive
25-hydroxyvitamin d3-bromoacetate	g__Methylocystis	-0.219307	0.101199	negtive
evasterioside c	g__Brevundimonas	0.216758	0.105329	positive
mimosine	g__Enterobacter	0.216219	0.106218	positive
anthramycin	g__Prevotellaceae_UCG-001	0.215561	0.107312	positive
arginylglutamic acid	g__Prevotellaceae_UCG-001	0.214724	0.108717	positive
2(3h)-benzothiazolethione	g__Abiotrophia	-0.214227	0.109557	negtive
phenytoin catechol	g__Prevotellaceae_UCG-001	0.213803	0.110279	positive
phenytoin catechol	g__Sphingopyxis	-0.213468	0.110851	negtive
2(3h)-benzothiazolethione	g__Brevundimonas	0.21187	0.113611	positive
{[(2e)-3-phenylprop-2-en-1-yl]oxy}sulfonic acid	g__Stomatobaculum	0.21185	0.113647	positive
ipomeamaronol	g__Lachnoanaerobaculum	-0.211597	0.114089	negtive
prolylhydroxyproline	g__Methylocystis	-0.211184	0.114812	negtive
n-lactoyl-tryptophan	g__Methylocystis	-0.211184	0.114812	negtive
glutamylmethionine	g__Methylocystis	-0.211184	0.114812	negtive
gamma-glutamylglutamic acid	g__Methylocystis	-0.211184	0.114812	negtive
anthramycin	g__Methylocystis	-0.211184	0.114812	negtive
6-[3]-ladderane-1-hexanol	g__Methylocystis	0.211184	0.114812	positive
hericenone b	g__Methylocystis	0.211184	0.114812	positive
coumeroic acid	g__Methylocystis	0.211184	0.114812	positive
2-methyl-tridecanedioic acid	g__Lachnoanaerobaculum	-0.20997	0.116962	negtive
hexahomomethionine	g__Brevundimonas	-0.209889	0.117107	negtive
anthramycin	g__Dubosiella	-0.208945	0.118801	negtive
(s)-menthone 8-thioacetate	g__Enterobacter	0.208067	0.120394	positive
hericenone b	g__Stomatobaculum	-0.206942	0.122458	negtive
gamma-glutamylglutamic acid	g__Lachnoanaerobaculum	-0.20546	0.125218	negtive
lysylserine	g__Prevotellaceae_UCG-001	0.204339	0.127337	positive
{[(2e)-3-phenylprop-2-en-1-yl]oxy}sulfonic acid	g__Enterobacter	0.204295	0.127421	positive
caffeine	g__Stomatobaculum	-0.203752	0.128458	negtive
latamoxef	g__Methylocystis	0.203062	0.129785	positive
mimosine	g__Methylocystis	0.203062	0.129785	positive
murrayanol	g__Methylocystis	0.203062	0.129785	positive
8-methoxykynurenate	g__Methylocystis	0.203062	0.129785	positive
cyclic n-acetylserotonin glucuronide	g__Methylocystis	0.203062	0.129785	positive
phenytoin catechol	g__Methylocystis	0.203062	0.129785	positive
serylthreonine	g__Methylocystis	-0.203062	0.129785	negtive
prostaglandin g2 2-glyceryl ester	g__Stomatobaculum	-0.202443	0.130983	negtive
caffeine	g__Abiotrophia	-0.202302	0.131258	negtive
felbamate	g__Lachnoanaerobaculum	-0.202133	0.131586	negtive
pe(18:3(6z,9z,12z)/22:6(4z,7z,10z,13z,16z,19z))	g__Stomatobaculum	-0.20138	0.133062	negtive
8-methoxykynurenate	g__Dubosiella	0.200152	0.135493	positive
lysylserine	g__Lachnoanaerobaculum	-0.200137	0.135522	negtive
isoleucyl-tryptophan	g__Lachnoanaerobaculum	-0.199767	0.136261	negtive
murrayanol	g__Lachnoanaerobaculum	-0.199767	0.136261	negtive
bifenazate	g__Stomatobaculum	-0.19958	0.136636	negtive
tryptophyl-valine	g__Prevotellaceae_UCG-001	0.199566	0.136665	positive
guanine	g__Enterobacter	0.198211	0.139403	positive
n-methylnicotinamide	g__Lachnoanaerobaculum	-0.197106	0.141668	negtive
gamma-glutamylisoleucine	g__Prevotellaceae_UCG-001	0.196886	0.142122	positive
25-hydroxyvitamin d3-bromoacetate	g__Prevotellaceae_UCG-001	0.196551	0.142815	positive
arginylthreonine	g__Prevotellaceae_UCG-001	0.196132	0.143685	positive
arginylthreonine	g__Lachnoanaerobaculum	-0.196071	0.143813	negtive
guanine	g__Stomatobaculum	0.195	0.146058	positive
glutaminylisoleucine	g__Methylocystis	-0.194939	0.146186	negtive
aspartyl-tryptophan	g__Methylocystis	-0.194939	0.146186	negtive
isoleucyl-tryptophan	g__Prevotellaceae_UCG-001	0.194625	0.146851	positive
aspartyl-tryptophan	g__Lachnoanaerobaculum	-0.193187	0.149917	negtive
reticulataxanthin	g__Prevotellaceae_UCG-001	0.192866	0.150609	positive
demethoxyfumitremorgin c	g__Sphingopyxis	-0.192364	0.151696	negtive
l-beta-aspartyl-l-leucine	g__Dubosiella	-0.191694	0.153154	negtive
aspartyl-tyrosine	g__Lachnoanaerobaculum	-0.188678	0.159847	negtive
alanylisoleucine	g__Lachnoanaerobaculum	-0.188086	0.161185	negtive
8-methoxykynurenate	g__Brevundimonas	-0.187368	0.162819	negtive
n-methylnicotinamide	g__Methylocystis	0.186817	0.164082	positive
prostaglandin g2 2-glyceryl ester	g__Methylocystis	0.186817	0.164082	positive
4-hydroxy-4-(indol-3-ylmethyl)glutamic acid	g__Methylocystis	-0.186817	0.164082	negtive
arginylthreonine	g__Methylocystis	-0.186817	0.164082	negtive
evasterioside c	g__Methylocystis	-0.186817	0.164082	negtive
2-methyl-tridecanedioic acid	g__Prevotellaceae_UCG-001	0.186669	0.164422	positive
glutaminylisoleucine	g__Prevotellaceae_UCG-001	0.186502	0.164808	positive
4-hydroxy-4-(indol-3-ylmethyl)glutamic acid	g__Lachnoanaerobaculum	-0.18646	0.164905	negtive
glutaminyllysine	g__Prevotellaceae_UCG-001	0.185915	0.166163	positive
valylvaline	g__Brevundimonas	-0.185783	0.166471	negtive
guanine	g__Dubosiella	-0.185497	0.167136	negtive
asparaginylisoleucine	g__Lachnoanaerobaculum	-0.184759	0.16886	negtive
valylvaline	g__Abiotrophia	-0.18214	0.175087	negtive
aspartyl-tryptophan	g__Sphingopyxis	-0.182063	0.175273	negtive
asparaginyl-tryptophan	g__Prevotellaceae_UCG-001	0.181812	0.17588	positive
2-piperidinone	g__Lachnoanaerobaculum	-0.181506	0.17662	negtive
11-methyl-2z,5z-dodecadienoic acid	g__Lachnoanaerobaculum	-0.180323	0.179505	negtive
arginylglutamic acid	g__Stomatobaculum	-0.180113	0.18002	negtive
tryptophyl-valine	g__Methylocystis	-0.178695	0.183532	negtive
serylserine	g__Methylocystis	-0.178695	0.183532	negtive
(s)-menthone 8-thioacetate	g__Methylocystis	0.178695	0.183532	positive
pe(18:3(6z,9z,12z)/22:6(4z,7z,10z,13z,16z,19z))	g__Methylocystis	0.178695	0.183532	positive
cyclic n-acetylserotonin glucuronide	g__Stomatobaculum	-0.17725	0.187157	negtive
2-methyl-2-[(1-oxo-2-propenyl)amino]-1-propanesulfonic acid	g__Dubosiella	0.175447	0.191756	positive
gamma-glutamylisoleucine	g__Abiotrophia	-0.175191	0.192416	negtive
aspartyl-tyrosine	g__Prevotellaceae_UCG-001	0.175028	0.192835	positive
(s)-menthone 8-thioacetate	g__Lachnoanaerobaculum	-0.174039	0.195403	negtive
prolylhydroxyproline	g__Lachnoanaerobaculum	-0.173004	0.198115	negtive
butalbital	g__Brevundimonas	-0.172508	0.199423	negtive
alanylisoleucine	g__Brevundimonas	-0.17231	0.199948	negtive
glutamylmethionine	g__Lachnoanaerobaculum	-0.171821	0.201247	negtive
serylserine	g__Prevotellaceae_UCG-001	0.171344	0.20252	positive
gamma-glutamylisoleucine	g__Methylocystis	-0.170572	0.204591	negtive
ipomeamaronol	g__Methylocystis	-0.170572	0.204591	negtive
2-piperidinone	g__Brevundimonas	-0.170527	0.204713	negtive
isometheptene	g__Lachnoanaerobaculum	-0.169529	0.207414	negtive
asparaginylisoleucine	g__Prevotellaceae_UCG-001	0.16925	0.208174	positive
coumeroic acid	g__Enterobacter	0.169131	0.2085	positive
coumeroic acid	g__Lachnoanaerobaculum	-0.168642	0.209837	negtive
4-hydroxy-4-(indol-3-ylmethyl)glutamic acid	g__Abiotrophia	-0.167813	0.212119	negtive
serylthreonine	g__Dubosiella	-0.165984	0.217215	negtive
{[(2e)-3-phenylprop-2-en-1-yl]oxy}sulfonic acid	g__Abiotrophia	0.165239	0.219315	positive
prostaglandin g2 2-glyceryl ester	g__Lachnoanaerobaculum	-0.164871	0.220357	negtive
4-hydroxy-4-(indol-3-ylmethyl)glutamic acid	g__Prevotellaceae_UCG-001	0.164476	0.221479	positive
murrayanol	g__Sphingopyxis	-0.163304	0.224835	negtive
reticulataxanthin	g__Sphingopyxis	0.16322	0.225076	positive
serylthreonine	g__Lachnoanaerobaculum	-0.162579	0.226928	negtive
arginylglutamic acid	g__Methylocystis	-0.16245	0.227303	negtive
prostaglandin g2 2-glyceryl ester	g__Enterobacter	0.162195	0.228042	positive
2-methyl-2-[(1-oxo-2-propenyl)amino]-1-propanesulfonic acid	g__Lachnoanaerobaculum	-0.161692	0.229508	negtive
azinphos-ethyl	g__Prevotellaceae_UCG-001	0.16054	0.232886	positive
linusitamarin	g__Abiotrophia	-0.16052	0.232946	negtive
demethoxyfumitremorgin c	g__Brevundimonas	0.160422	0.233236	positive
dihydromethylsterigmatocystin	g__Prevotellaceae_UCG-001	-0.159954	0.234619	negtive
2-methyl-2-[(1-oxo-2-propenyl)amino]-1-propanesulfonic acid	g__Stomatobaculum	-0.15901	0.237429	negtive
evasterioside c	g__Lachnoanaerobaculum	-0.158956	0.237589	negtive
nadifloxacin	g__Lachnoanaerobaculum	-0.157847	0.240921	negtive
hexahomomethionine	g__Lachnoanaerobaculum	-0.157478	0.242038	negtive
prolylhydroxyproline	g__Abiotrophia	-0.156831	0.244002	negtive
serylserine	g__Enterobacter	-0.156476	0.245084	negtive
gamma-glutamylisoleucine	g__Lachnoanaerobaculum	-0.156369	0.245412	negtive
ribothymidine	g__Prevotellaceae_UCG-001	0.156102	0.246229	positive
nadifloxacin	g__Stomatobaculum	-0.155984	0.246591	negtive
8,8'-dihydroxy-2,2'-binaphthalene-1,1',4,4'-tetrone	g__Prevotellaceae_UCG-001	0.155767	0.247256	positive
25-hydroxyvitamin d3-bromoacetate	g__Brevundimonas	0.155733	0.247362	positive
asparaginyl-tryptophan	g__Dubosiella	-0.154427	0.251396	negtive
2-methyl-2-[(1-oxo-2-propenyl)amino]-1-propanesulfonic acid	g__Methylocystis	0.154327	0.251707	positive
isometheptene	g__Methylocystis	0.154327	0.251707	positive
felbamate	g__Enterobacter	-0.154286	0.251835	negtive
lysylserine	g__Brevundimonas	-0.154015	0.252677	negtive
aspartyl-tyrosine	g__Brevundimonas	-0.152695	0.256818	negtive
isometheptene	g__Dubosiella	0.15225	0.258224	positive
11-methyl-2z,5z-dodecadienoic acid	g__Abiotrophia	-0.151598	0.260292	negtive
gamma-glutamylglutamic acid	g__Enterobacter	-0.151001	0.262195	negtive
n-methylnicotinamide	g__Sphingopyxis	-0.150742	0.263023	negtive
prolylhydroxyproline	g__Dubosiella	-0.150658	0.263291	negtive
evasterioside c	g__Dubosiella	-0.150072	0.265175	negtive
glutamylmethionine	g__Dubosiella	-0.149988	0.265445	negtive
2-methyl-2-[(1-oxo-2-propenyl)amino]-1-propanesulfonic acid	g__Enterobacter	0.149662	0.266497	positive
hericenone b	g__Dubosiella	0.148565	0.27006	positive
25-hydroxyvitamin d3-bromoacetate	g__Sphingopyxis	-0.148314	0.27088	negtive
valylvaline	g__Lachnoanaerobaculum	-0.147792	0.272586	negtive
demethoxyfumitremorgin c	g__Stomatobaculum	0.146986	0.27524	positive
butalbital	g__Abiotrophia	-0.146965	0.275311	negtive
hericenone b	g__Sphingopyxis	-0.146806	0.275835	negtive
idp	g__Stomatobaculum	-0.146659	0.276322	negtive
lysylserine	g__Methylocystis	-0.146205	0.277829	negtive
2-dodecylbenzenesulfonic acid	g__Prevotellaceae_UCG-001	0.145299	0.280849	positive
linusitamarin	g__Brevundimonas	-0.143779	0.285967	negtive
tryptophyl-valine	g__Lachnoanaerobaculum	-0.142617	0.289918	negtive
mg(0:0/22:6(4z,7z,10z,13z,16z,19z)/0:0)	g__Dubosiella	0.142451	0.290484	positive
11-methyl-2z,5z-dodecadienoic acid	g__Brevundimonas	-0.14226	0.291141	negtive
hexahomomethionine	g__Abiotrophia	-0.14216	0.291481	negtive
ipomeamaronol	g__Dubosiella	-0.140609	0.296833	negtive
4-hydroxy-4-(indol-3-ylmethyl)glutamic acid	g__Dubosiella	-0.140106	0.29858	negtive
threonyltyrosine	g__Prevotellaceae_UCG-001	0.139771	0.299748	positive
25-hydroxyvitamin d3-bromoacetate	g__Abiotrophia	-0.139415	0.300995	negtive
6-[3]-ladderane-1-hexanol	g__Stomatobaculum	-0.138888	0.302842	negtive
demethoxyfumitremorgin c	g__Lachnoanaerobaculum	-0.138773	0.303249	negtive
mimosine	g__Prevotellaceae_UCG-001	0.138767	0.303271	positive
coumeroic acid	g__Prevotellaceae_UCG-001	0.138767	0.303271	positive
coumeroic acid	g__Stomatobaculum	-0.138561	0.303994	negtive
asparaginylisoleucine	g__Methylocystis	-0.138082	0.305685	negtive
isoleucyl-tryptophan	g__Methylocystis	-0.138082	0.305685	negtive
2(3h)-benzothiazolethione	g__Sphingopyxis	0.137929	0.306227	positive
reticulataxanthin	g__Lachnoanaerobaculum	-0.137294	0.308481	negtive
2-methyl-tridecanedioic acid	g__Abiotrophia	-0.13667	0.310707	negtive
glutamylmethionine	g__Enterobacter	-0.136643	0.310802	negtive
isometheptene	g__Enterobacter	0.136521	0.311238	positive
l-beta-aspartyl-l-leucine	g__Enterobacter	-0.1364	0.311673	negtive
isometheptene	g__Prevotellaceae_UCG-001	0.136254	0.312194	positive
guanine	g__Brevundimonas	0.135985	0.313159	positive
isoleucyl-tryptophan	g__Enterobacter	-0.135183	0.31605	negtive
mimosine	g__Lachnoanaerobaculum	-0.135076	0.316436	negtive
n-(3-carboxypropanoyl)-n-hydroxycadaverine	g__Enterobacter	-0.134818	0.317371	negtive
mg(0:0/22:6(4z,7z,10z,13z,16z,19z)/0:0)	g__Brevundimonas	-0.134664	0.317926	negtive
(s)-menthone 8-thioacetate	g__Abiotrophia	0.134525	0.318434	positive
nadifloxacin	g__Sphingopyxis	0.133909	0.320673	positive
bifenazate	g__Abiotrophia	-0.133838	0.320932	negtive
l-beta-aspartyl-l-leucine	g__Prevotellaceae_UCG-001	0.133407	0.322508	positive
n-methylnicotinamide	g__Dubosiella	0.133323	0.322815	positive
prolylhydroxyproline	g__Prevotellaceae_UCG-001	0.132234	0.326818	positive
n-lactoyl-tryptophan	g__Prevotellaceae_UCG-001	0.132234	0.326818	positive
(s)-menthone 8-thioacetate	g__Prevotellaceae_UCG-001	0.131313	0.330229	positive
glutaminyllysine	g__Brevundimonas	-0.13123	0.330537	negtive
isoleucyl-tryptophan	g__Abiotrophia	-0.131093	0.331048	negtive
n-lactoyl-tryptophan	g__Brevundimonas	0.129975	0.335223	positive
alanylarginine	g__Methylocystis	-0.12996	0.335281	negtive
aspartyl-tryptophan	g__Stomatobaculum	0.129482	0.337076	positive
asparaginylisoleucine	g__Sphingopyxis	-0.12922	0.338064	negtive
linusitamarin	g__Lachnoanaerobaculum	-0.129161	0.338284	negtive
glutaminylisoleucine	g__Lachnoanaerobaculum	-0.128792	0.33968	negtive
phenytoin catechol	g__Enterobacter	0.128734	0.339898	positive
(s)-menthone 8-thioacetate	g__Dubosiella	0.128717	0.339962	positive
11-methyl-2z,5z-dodecadienoic acid	g__Stomatobaculum	0.128419	0.341093	positive
2-methyl-2-[(1-oxo-2-propenyl)amino]-1-propanesulfonic acid	g__Prevotellaceae_UCG-001	-0.127042	0.346336	negtive
idp	g__Prevotellaceae_UCG-001	-0.126623	0.347941	negtive
serylthreonine	g__Enterobacter	-0.126544	0.348246	negtive
2-piperidinone	g__Prevotellaceae_UCG-001	-0.126121	0.349872	negtive
isoleucyl-tryptophan	g__Sphingopyxis	-0.125618	0.351811	negtive
gamma-glutamylglutamic acid	g__Abiotrophia	-0.125602	0.351874	negtive
reticulataxanthin	g__Enterobacter	0.125449	0.352468	positive
2-dodecylbenzenesulfonic acid	g__Sphingopyxis	-0.125032	0.354081	negtive
n-lactoyl-tryptophan	g__Lachnoanaerobaculum	-0.124651	0.35556	negtive
latamoxef	g__Prevotellaceae_UCG-001	0.124446	0.35636	positive
serylserine	g__Lachnoanaerobaculum	-0.12443	0.356424	negtive
glutamylmethionine	g__Abiotrophia	-0.123972	0.358209	negtive
serylthreonine	g__Prevotellaceae_UCG-001	0.123609	0.359631	positive
tryptophyl-valine	g__Abiotrophia	-0.123286	0.360897	negtive
2-piperidinone	g__Stomatobaculum	-0.123184	0.361298	negtive
arginylthreonine	g__Abiotrophia	-0.121913	0.36631	negtive
aspartyl-tyrosine	g__Methylocystis	-0.121837	0.36661	negtive
2-methyl-tridecanedioic acid	g__Methylocystis	-0.121837	0.36661	negtive
reticulataxanthin	g__Methylocystis	0.121837	0.36661	positive
arginylglutamic acid	g__Dubosiella	-0.121264	0.368887	negtive
n-lactoyl-tryptophan	g__Abiotrophia	-0.120798	0.370744	negtive
aspartyl-tryptophan	g__Abiotrophia	-0.120283	0.372801	negtive
isoleucyl-tryptophan	g__Stomatobaculum	0.119994	0.37396	positive
butalbital	g__Lachnoanaerobaculum	-0.119994	0.37396	negtive
nadifloxacin	g__Abiotrophia	0.118567	0.379708	positive
linusitamarin	g__Enterobacter	0.116566	0.387858	positive
valylvaline	g__Enterobacter	-0.116566	0.387858	negtive
glutamylmethionine	g__Prevotellaceae_UCG-001	0.115318	0.392996	positive
pe(18:3(6z,9z,12z)/22:6(4z,7z,10z,13z,16z,19z))	g__Brevundimonas	0.114983	0.39438	positive
gamma-glutamylglutamic acid	g__Dubosiella	-0.113643	0.399951	negtive
tryptophyl-valine	g__Enterobacter	-0.113524	0.400446	negtive
arginylthreonine	g__Brevundimonas	-0.112408	0.405127	negtive
n-acetylcystathionine	g__Prevotellaceae_UCG-001	-0.111382	0.409454	negtive
6-[3]-ladderane-1-hexanol	g__Prevotellaceae_UCG-001	-0.111382	0.409454	negtive
ipomeamaronol	g__Stomatobaculum	-0.111242	0.410048	negtive
linusitamarin	g__Prevotellaceae_UCG-001	-0.110544	0.413007	negtive
prolylhydroxyproline	g__Stomatobaculum	0.109933	0.415611	positive
n-lactoyl-tryptophan	g__Dubosiella	-0.108702	0.420884	negtive
prostaglandin g2 2-glyceryl ester	g__Sphingopyxis	-0.108116	0.423409	negtive
murrayanol	g__Enterobacter	0.107927	0.424222	positive
aspartyl-tryptophan	g__Enterobacter	-0.10744	0.426326	negtive
mg(0:0/22:6(4z,7z,10z,13z,16z,19z)/0:0)	g__Sphingopyxis	-0.107111	0.427756	negtive
ribothymidine	g__Abiotrophia	-0.106213	0.431662	negtive
pe(18:3(6z,9z,12z)/22:6(4z,7z,10z,13z,16z,19z))	g__Sphingopyxis	-0.106189	0.431763	negtive
tryptophyl-valine	g__Sphingopyxis	-0.106022	0.432494	negtive
{[(2e)-3-phenylprop-2-en-1-yl]oxy}sulfonic acid	g__Dubosiella	0.106022	0.432494	positive
6-[3]-ladderane-1-hexanol	g__Sphingopyxis	-0.105771	0.433592	negtive
n-methylnicotinamide	g__Enterobacter	0.105737	0.433739	positive
lysylphenylalanine	g__Methylocystis	-0.105592	0.434373	negtive
glutaminyllysine	g__Methylocystis	-0.105592	0.434373	negtive
butalbital	g__Methylocystis	0.105592	0.434373	positive
11-methyl-2z,5z-dodecadienoic acid	g__Dubosiella	0.10552	0.434691	positive
l-beta-aspartyl-l-leucine	g__Sphingopyxis	-0.10485	0.43763	negtive
hexahomomethionine	g__Dubosiella	0.104515	0.439103	positive
latamoxef	g__Abiotrophia	0.104154	0.440694	positive
eleutheroside b1	g__Abiotrophia	0.104154	0.440694	positive
tryptophyl-valine	g__Stomatobaculum	0.10388	0.441902	positive
latamoxef	g__Lachnoanaerobaculum	-0.103433	0.443882	negtive
glutaminylisoleucine	g__Dubosiella	-0.103091	0.445396	negtive
reticulataxanthin	g__Abiotrophia	0.102867	0.446392	positive
2-piperidinone	g__Enterobacter	0.102695	0.447155	positive
serylserine	g__Brevundimonas	-0.101708	0.451555	negtive
(s)-menthone 8-thioacetate	g__Sphingopyxis	0.101332	0.453239	positive
isometheptene	g__Sphingopyxis	0.101332	0.453239	positive
phenytoin catechol	g__Stomatobaculum	-0.101099	0.454285	negtive
alanylarginine	g__Brevundimonas	-0.100586	0.456591	negtive
mg(0:0/22:6(4z,7z,10z,13z,16z,19z)/0:0)	g__Stomatobaculum	0.100199	0.458332	positive
(s)-menthone 8-thioacetate	g__Stomatobaculum	-0.0999538	0.459439	negtive
asparaginyl-tryptophan	g__Abiotrophia	-0.0997782	0.460232	negtive
n-acetylcystathionine	g__Lachnoanaerobaculum	-0.0994401	0.461761	negtive
mimosine	g__Stomatobaculum	-0.0988905	0.464252	negtive
phenytoin catechol	g__Brevundimonas	-0.0984722	0.466154	negtive
l-beta-aspartyl-l-leucine	g__Abiotrophia	-0.0978907	0.468803	negtive
murrayanol	g__Dubosiella	0.0978149	0.469149	positive
guanine	g__Methylocystis	-0.0974697	0.470727	negtive
alanylisoleucine	g__Methylocystis	-0.0974697	0.470727	negtive
valylvaline	g__Methylocystis	-0.0974697	0.470727	negtive
lysylserine	g__Abiotrophia	-0.0973759	0.471156	negtive
mg(0:0/22:6(4z,7z,10z,13z,16z,19z)/0:0)	g__Enterobacter	0.0973413	0.471314	positive
hexahomomethionine	g__Stomatobaculum	0.097091	0.472461	positive
lysylphenylalanine	g__Sphingopyxis	-0.0959725	0.477601	negtive
reticulataxanthin	g__Brevundimonas	0.0954341	0.480087	positive
glutaminylisoleucine	g__Enterobacter	-0.0953945	0.48027	negtive
l-beta-aspartyl-l-leucine	g__Brevundimonas	0.0953681	0.480392	positive
idp	g__Sphingopyxis	0.0952188	0.481082	positive
2-methyl-tridecanedioic acid	g__Dubosiella	-0.0946326	0.483799	negtive
8-methoxykynurenate	g__Sphingopyxis	-0.0946326	0.483799	negtive
8-methoxykynurenate	g__Prevotellaceae_UCG-001	0.0944651	0.484577	positive
8-methoxykynurenate	g__Stomatobaculum	-0.0943917	0.484917	negtive
alanylarginine	g__Prevotellaceae_UCG-001	0.0942138	0.485744	positive
8,8'-dihydroxy-2,2'-binaphthalene-1,1',4,4'-tetrone	g__Brevundimonas	-0.0935849	0.488674	negtive
prolylhydroxyproline	g__Sphingopyxis	-0.0935439	0.488866	negtive
murrayanol	g__Abiotrophia	0.0930005	0.491405	positive
felbamate	g__Abiotrophia	-0.0929147	0.491806	negtive
hexahomomethionine	g__Prevotellaceae_UCG-001	-0.0900266	0.505423	negtive
glutaminyllysine	g__Abiotrophia	-0.0896545	0.507191	negtive
threonyltyrosine	g__Methylocystis	-0.0893473	0.508653	negtive
butalbital	g__Dubosiella	-0.0892729	0.509008	negtive
butalbital	g__Enterobacter	-0.0889456	0.510568	negtive
asparaginyl-tryptophan	g__Brevundimonas	0.0881032	0.514597	positive
2-piperidinone	g__Dubosiella	-0.0880167	0.515011	negtive
hericenone b	g__Lachnoanaerobaculum	-0.0875369	0.517314	negtive
felbamate	g__Dubosiella	-0.0875142	0.517423	negtive
n-methylnicotinamide	g__Brevundimonas	-0.0875088	0.517449	negtive
aspartyl-tryptophan	g__Prevotellaceae_UCG-001	0.0874304	0.517825	positive
11-methyl-2z,5z-dodecadienoic acid	g__Enterobacter	-0.0869988	0.519902	negtive
2(3h)-benzothiazolethione	g__Enterobacter	0.0868771	0.520488	positive
gamma-glutamylglutamic acid	g__Prevotellaceae_UCG-001	0.0868442	0.520647	positive
n-(3-carboxypropanoyl)-n-hydroxycadaverine	g__Sphingopyxis	-0.0863418	0.523071	negtive
azinphos-ethyl	g__Brevundimonas	-0.08632	0.523176	negtive
demethoxyfumitremorgin c	g__Enterobacter	-0.0852953	0.528138	negtive
serylserine	g__Dubosiella	-0.0851693	0.52875	negtive
cyclic n-acetylserotonin glucuronide	g__Prevotellaceae_UCG-001	0.0844994	0.532009	positive
lysylphenylalanine	g__Abiotrophia	-0.0843353	0.532809	negtive
lysylphenylalanine	g__Brevundimonas	-0.0840745	0.534081	negtive
evasterioside c	g__Prevotellaceae_UCG-001	0.0838294	0.535278	positive
bifenazate	g__Brevundimonas	-0.0828196	0.540223	negtive
nadifloxacin	g__Prevotellaceae_UCG-001	0.0826569	0.541022	positive
glutamylmethionine	g__Brevundimonas	0.0824234	0.54217	positive
alanylarginine	g__Abiotrophia	-0.082362	0.542472	negtive
butalbital	g__Prevotellaceae_UCG-001	0.082322	0.542669	positive
n-methylnicotinamide	g__Prevotellaceae_UCG-001	-0.0822382	0.543081	negtive
mg(0:0/22:6(4z,7z,10z,13z,16z,19z)/0:0)	g__Prevotellaceae_UCG-001	-0.0819032	0.54473	negtive
{[(2e)-3-phenylprop-2-en-1-yl]oxy}sulfonic acid	g__Sphingopyxis	-0.0815683	0.546382	negtive
bifenazate	g__Methylocystis	-0.0812248	0.548079	negtive
linusitamarin	g__Methylocystis	-0.0812248	0.548079	negtive
dihydromethylsterigmatocystin	g__Methylocystis	0.0812248	0.548079	positive
linusitamarin	g__Sphingopyxis	0.0805633	0.551353	positive
aspartyl-tyrosine	g__Dubosiella	-0.0802283	0.553015	negtive
caffeine	g__Brevundimonas	-0.0797816	0.555234	negtive
isometheptene	g__Stomatobaculum	-0.0795868	0.556204	negtive
25-hydroxyvitamin d3-bromoacetate	g__Stomatobaculum	-0.0795868	0.556204	negtive
eleutheroside b1	g__Stomatobaculum	-0.079505	0.556611	negtive
isometheptene	g__Abiotrophia	0.079445	0.556909	positive
2-methyl-2-[(1-oxo-2-propenyl)amino]-1-propanesulfonic acid	g__Sphingopyxis	0.0793071	0.557596	positive
lysylserine	g__Dubosiella	-0.0790559	0.558849	negtive
ribothymidine	g__Stomatobaculum	-0.0788506	0.559874	negtive
alanylisoleucine	g__Prevotellaceae_UCG-001	-0.0778834	0.564713	negtive
asparaginylisoleucine	g__Abiotrophia	-0.0772144	0.568071	negtive
alanylisoleucine	g__Enterobacter	-0.077143	0.56843	negtive
hexahomomethionine	g__Enterobacter	-0.0768997	0.569655	negtive
butalbital	g__Stomatobaculum	0.0755788	0.576321	positive
idp	g__Brevundimonas	0.074498	0.581803	positive
threonyltyrosine	g__Enterobacter	-0.0744661	0.581965	negtive
mg(0:0/22:6(4z,7z,10z,13z,16z,19z)/0:0)	g__Abiotrophia	-0.0742116	0.583259	negtive
mimosine	g__Abiotrophia	0.07404	0.584133	positive
felbamate	g__Brevundimonas	0.0737055	0.585837	positive
6-[3]-ladderane-1-hexanol	g__Dubosiella	0.0736124	0.586312	positive
glutaminylisoleucine	g__Abiotrophia	-0.0733537	0.587632	negtive
prolylhydroxyproline	g__Brevundimonas	-0.0733092	0.587859	negtive
n-(3-carboxypropanoyl)-n-hydroxycadaverine	g__Methylocystis	-0.0731023	0.588916	negtive
reticulataxanthin	g__Dubosiella	0.0704301	0.602644	positive
anthramycin	g__Brevundimonas	0.0688182	0.610991	positive
felbamate	g__Stomatobaculum	-0.0681354	0.614542	negtive
hericenone b	g__Enterobacter	0.0674089	0.61833	positive
idp	g__Dubosiella	-0.0665778	0.622676	negtive
latamoxef	g__Stomatobaculum	-0.0664177	0.623514	negtive
2-methyl-tridecanedioic acid	g__Enterobacter	-0.0663138	0.624059	negtive
bifenazate	g__Sphingopyxis	-0.0656566	0.627507	negtive
hericenone b	g__Brevundimonas	-0.065516	0.628246	negtive
tryptophyl-valine	g__Dubosiella	-0.0649029	0.631472	negtive
evasterioside c	g__Sphingopyxis	-0.0649029	0.631472	negtive
valylvaline	g__Stomatobaculum	0.0647818	0.632109	positive
n-acetylcystathionine	g__Brevundimonas	0.0646574	0.632765	positive
serylserine	g__Stomatobaculum	0.0642093	0.635129	positive
cyclic n-acetylserotonin glucuronide	g__Sphingopyxis	0.0638979	0.636774	positive
alanylisoleucine	g__Stomatobaculum	0.0638821	0.636858	positive
serylserine	g__Sphingopyxis	0.0631442	0.640763	positive
4-hydroxy-4-(indol-3-ylmethyl)glutamic acid	g__Stomatobaculum	0.0630641	0.641187	positive
cyclic n-acetylserotonin glucuronide	g__Abiotrophia	0.0628868	0.642127	positive
threonyltyrosine	g__Brevundimonas	-0.0627421	0.642894	negtive
2(3h)-benzothiazolethione	g__Stomatobaculum	0.0626552	0.643356	positive
2-dodecylbenzenesulfonic acid	g__Dubosiella	-0.062558	0.643872	negtive
phenytoin catechol	g__Abiotrophia	-0.0622863	0.645315	negtive
prostaglandin g2 2-glyceryl ester	g__Abiotrophia	0.0613426	0.650338	positive
prostaglandin g2 2-glyceryl ester	g__Dubosiella	0.0591244	0.662204	positive
serylthreonine	g__Sphingopyxis	0.0588732	0.663553	positive
linusitamarin	g__Stomatobaculum	-0.0584836	0.665647	negtive
n-lactoyl-tryptophan	g__Enterobacter	-0.0584048	0.666071	negtive
aspartyl-tyrosine	g__Enterobacter	-0.0581614	0.667381	negtive
2-methyl-2-[(1-oxo-2-propenyl)amino]-1-propanesulfonic acid	g__Brevundimonas	0.0571944	0.672596	positive
n-(3-carboxypropanoyl)-n-hydroxycadaverine	g__Prevotellaceae_UCG-001	0.0571145	0.673027	positive
(s)-menthone 8-thioacetate	g__Brevundimonas	0.0570623	0.673309	positive
gamma-glutamylglutamic acid	g__Brevundimonas	0.0568642	0.67438	positive
arginylthreonine	g__Dubosiella	-0.0568633	0.674385	negtive
idp	g__Methylocystis	0.0568574	0.674417	positive
azinphos-ethyl	g__Sphingopyxis	-0.0565283	0.676197	negtive
alanylarginine	g__Sphingopyxis	0.0565283	0.676197	positive
8,8'-dihydroxy-2,2'-binaphthalene-1,1',4,4'-tetrone	g__Sphingopyxis	-0.0561933	0.67801	negtive
4-hydroxy-4-(indol-3-ylmethyl)glutamic acid	g__Brevundimonas	-0.0561377	0.678312	negtive
pe(18:3(6z,9z,12z)/22:6(4z,7z,10z,13z,16z,19z))	g__Dubosiella	0.0558583	0.679826	positive
guanine	g__Sphingopyxis	0.0556071	0.681189	positive
25-hydroxyvitamin d3-bromoacetate	g__Dubosiella	-0.0552721	0.683007	negtive
2-piperidinone	g__Abiotrophia	-0.0551654	0.683587	negtive
evasterioside c	g__Enterobacter	0.0546328	0.686483	positive
glutaminyllysine	g__Dubosiella	-0.0545184	0.687106	negtive
asparaginyl-tryptophan	g__Stomatobaculum	0.0543938	0.687784	positive
2-methyl-tridecanedioic acid	g__Sphingopyxis	0.0540997	0.689387	positive
dihydromethylsterigmatocystin	g__Enterobacter	-0.0537811	0.691124	negtive
arginylthreonine	g__Sphingopyxis	0.0532622	0.693956	positive
6-[3]-ladderane-1-hexanol	g__Enterobacter	0.0531727	0.694446	positive
ipomeamaronol	g__Sphingopyxis	-0.0530947	0.694872	negtive
l-beta-aspartyl-l-leucine	g__Stomatobaculum	-0.052349	0.698952	negtive
{[(2e)-3-phenylprop-2-en-1-yl]oxy}sulfonic acid	g__Lachnoanaerobaculum	-0.0522708	0.699381	negtive
pe(18:3(6z,9z,12z)/22:6(4z,7z,10z,13z,16z,19z))	g__Abiotrophia	0.0519052	0.701384	positive
2(3h)-benzothiazolethione	g__Prevotellaceae_UCG-001	-0.0517548	0.702209	negtive
aspartyl-tryptophan	g__Brevundimonas	0.0511183	0.705704	positive
dihydromethylsterigmatocystin	g__Brevundimonas	-0.0500616	0.71152	negtive
nadifloxacin	g__Enterobacter	-0.0498874	0.71248	negtive
{[(2e)-3-phenylprop-2-en-1-yl]oxy}sulfonic acid	g__Brevundimonas	-0.0497314	0.713341	negtive
azinphos-ethyl	g__Stomatobaculum	0.04875	0.718762	positive
mg(0:0/22:6(4z,7z,10z,13z,16z,19z)/0:0)	g__Lachnoanaerobaculum	0.047539	0.725469	positive
linusitamarin	g__Dubosiella	-0.0471488	0.727635	negtive
serylthreonine	g__Abiotrophia	-0.0469292	0.728855	negtive
2-methyl-tridecanedioic acid	g__Brevundimonas	-0.0467594	0.729798	negtive
caffeine	g__Enterobacter	0.0467238	0.729996	positive
2-methyl-2-[(1-oxo-2-propenyl)amino]-1-propanesulfonic acid	g__Abiotrophia	0.0458139	0.73506	positive
alanylisoleucine	g__Dubosiella	0.0457251	0.735555	positive
valylvaline	g__Dubosiella	0.0455576	0.736488	positive
gamma-glutamylisoleucine	g__Stomatobaculum	0.0450692	0.739213	positive
lysylphenylalanine	g__Enterobacter	-0.0446553	0.741524	negtive
lysylphenylalanine	g__Dubosiella	0.0443852	0.743034	positive
asparaginylisoleucine	g__Dubosiella	-0.044134	0.744439	negtive
bifenazate	g__Prevotellaceae_UCG-001	0.0440502	0.744907	positive
dihydromethylsterigmatocystin	g__Lachnoanaerobaculum	-0.0434727	0.74814	negtive
isometheptene	g__Brevundimonas	0.0430609	0.750449	positive
n-acetylcystathionine	g__Sphingopyxis	-0.0430453	0.750536	negtive
lysylserine	g__Stomatobaculum	0.0427789	0.752031	positive
11-methyl-2z,5z-dodecadienoic acid	g__Prevotellaceae_UCG-001	-0.0426265	0.752886	negtive
n-lactoyl-tryptophan	g__Sphingopyxis	0.0413703	0.759947	positive
nadifloxacin	g__Dubosiella	-0.0407004	0.763721	negtive
{[(2e)-3-phenylprop-2-en-1-yl]oxy}sulfonic acid	g__Methylocystis	0.0406124	0.764217	positive
felbamate	g__Methylocystis	-0.0406124	0.764217	negtive
alanylarginine	g__Enterobacter	-0.0405183	0.764748	negtive
reticulataxanthin	g__Stomatobaculum	-0.0401615	0.766761	negtive
8,8'-dihydroxy-2,2'-binaphthalene-1,1',4,4'-tetrone	g__Stomatobaculum	0.0401615	0.766761	positive
coumeroic acid	g__Abiotrophia	0.0398941	0.76827	positive
glutamylmethionine	g__Sphingopyxis	0.038858	0.774128	positive
lysylphenylalanine	g__Stomatobaculum	0.0377076	0.780645	positive
asparaginylisoleucine	g__Stomatobaculum	0.0372168	0.783431	positive
eleutheroside b1	g__Lachnoanaerobaculum	-0.0371145	0.784012	negtive
n-(3-carboxypropanoyl)-n-hydroxycadaverine	g__Dubosiella	0.0370156	0.784574	positive
{[(2e)-3-phenylprop-2-en-1-yl]oxy}sulfonic acid	g__Prevotellaceae_UCG-001	-0.0359269	0.790764	negtive
prolylhydroxyproline	g__Enterobacter	-0.0358946	0.790948	negtive
n-(3-carboxypropanoyl)-n-hydroxycadaverine	g__Brevundimonas	-0.0350696	0.795648	negtive
asparaginylisoleucine	g__Brevundimonas	-0.0347393	0.797532	negtive
arginylglutamic acid	g__Abiotrophia	-0.0336312	0.80386	negtive
idp	g__Enterobacter	0.0334611	0.804832	positive
glutaminylisoleucine	g__Stomatobaculum	0.0334543	0.804871	positive
glutaminyllysine	g__Sphingopyxis	-0.0326608	0.809412	negtive
n-acetylcystathionine	g__Methylocystis	-0.0324899	0.81039	negtive
cyclic n-acetylserotonin glucuronide	g__Brevundimonas	0.0318334	0.814153	positive
6-[3]-ladderane-1-hexanol	g__Abiotrophia	-0.0318295	0.814175	negtive
threonyltyrosine	g__Sphingopyxis	-0.0313209	0.817093	negtive
ipomeamaronol	g__Brevundimonas	0.031305	0.817184	positive
n-acetylcystathionine	g__Stomatobaculum	-0.0312458	0.817524	negtive
n-acetylcystathionine	g__Dubosiella	-0.0310696	0.818535	negtive
glutaminyllysine	g__Enterobacter	-0.0309059	0.819476	negtive
valylvaline	g__Sphingopyxis	0.0300647	0.82431	positive
dihydromethylsterigmatocystin	g__Stomatobaculum	0.0294463	0.827868	positive
anthramycin	g__Enterobacter	-0.0292024	0.829272	negtive
threonyltyrosine	g__Stomatobaculum	0.0284647	0.833523	positive
n-lactoyl-tryptophan	g__Stomatobaculum	0.0284647	0.833523	positive
lysylserine	g__Enterobacter	-0.0281073	0.835584	negtive
hericenone b	g__Abiotrophia	-0.0279688	0.836383	negtive
arginylthreonine	g__Stomatobaculum	0.0276468	0.838241	positive
prostaglandin g2 2-glyceryl ester	g__Brevundimonas	-0.0274745	0.839236	negtive
asparaginyl-tryptophan	g__Sphingopyxis	-0.0267149	0.843624	negtive
asparaginyl-tryptophan	g__Enterobacter	-0.0266472	0.844016	negtive
gamma-glutamylisoleucine	g__Brevundimonas	0.0265498	0.844578	positive
arginylthreonine	g__Enterobacter	0.0264038	0.845423	positive
glutaminylisoleucine	g__Sphingopyxis	0.0261286	0.847014	positive
valylvaline	g__Prevotellaceae_UCG-001	-0.0260449	0.847499	negtive
4-hydroxy-4-(indol-3-ylmethyl)glutamic acid	g__Sphingopyxis	0.0252912	0.851862	positive
glutaminyllysine	g__Stomatobaculum	0.0252747	0.851957	positive
isoleucyl-tryptophan	g__Brevundimonas	-0.0250969	0.852987	negtive
eleutheroside b1	g__Methylocystis	-0.0243674	0.857215	negtive
4-hydroxy-4-(indol-3-ylmethyl)glutamic acid	g__Enterobacter	0.0239703	0.859518	positive
alanylisoleucine	g__Sphingopyxis	-0.0239513	0.859628	negtive
ribothymidine	g__Brevundimonas	0.0235118	0.862179	positive
dihydromethylsterigmatocystin	g__Dubosiella	0.023365	0.863031	positive
arginylglutamic acid	g__Enterobacter	-0.0228752	0.865875	negtive
demethoxyfumitremorgin c	g__Prevotellaceae_UCG-001	-0.0226951	0.866922	negtive
threonyltyrosine	g__Dubosiella	0.0226951	0.866922	positive
nadifloxacin	g__Brevundimonas	0.0225872	0.867549	positive
aspartyl-tyrosine	g__Stomatobaculum	-0.0224937	0.868092	negtive
idp	g__Lachnoanaerobaculum	0.0215885	0.873356	positive
8-methoxykynurenate	g__Abiotrophia	-0.0214484	0.874171	negtive
dihydromethylsterigmatocystin	g__Sphingopyxis	-0.0214389	0.874227	negtive
bifenazate	g__Enterobacter	0.0211717	0.875781	positive
eleutheroside b1	g__Sphingopyxis	0.0203502	0.880566	positive
hericenone b	g__Prevotellaceae_UCG-001	-0.0203502	0.880566	negtive
11-methyl-2z,5z-dodecadienoic acid	g__Sphingopyxis	-0.0195127	0.885447	negtive
aspartyl-tryptophan	g__Dubosiella	-0.0193452	0.886424	negtive
azinphos-ethyl	g__Abiotrophia	0.0190462	0.888168	positive
gamma-glutamylglutamic acid	g__Stomatobaculum	-0.0188947	0.889052	negtive
aspartyl-tyrosine	g__Sphingopyxis	-0.0185078	0.89131	negtive
gamma-glutamylisoleucine	g__Dubosiella	-0.0181728	0.893266	negtive
eleutheroside b1	g__Dubosiella	-0.0181728	0.893266	negtive
25-hydroxyvitamin d3-bromoacetate	g__Enterobacter	-0.0181298	0.893517	negtive
alanylarginine	g__Stomatobaculum	0.0179132	0.894782	positive
2(3h)-benzothiazolethione	g__Lachnoanaerobaculum	0.0173743	0.89793	positive
mimosine	g__Sphingopyxis	-0.0171679	0.899137	negtive
n-acetylcystathionine	g__Enterobacter	0.0171564	0.899203	positive
2-dodecylbenzenesulfonic acid	g__Abiotrophia	0.0169014	0.900694	positive
serylserine	g__Abiotrophia	0.0165582	0.902701	positive
caffeine	g__Sphingopyxis	-0.0164141	0.903543	negtive
hexahomomethionine	g__Methylocystis	-0.016245	0.904533	negtive
demethoxyfumitremorgin c	g__Methylocystis	-0.016245	0.904533	negtive
2-dodecylbenzenesulfonic acid	g__Methylocystis	0.016245	0.904533	positive
bifenazate	g__Dubosiella	-0.015158	0.910894	negtive
gamma-glutamylglutamic acid	g__Sphingopyxis	0.0149905	0.911875	positive
eleutheroside b1	g__Enterobacter	-0.0138711	0.918432	negtive
n-acetylcystathionine	g__Abiotrophia	0.0138128	0.918774	positive
hexahomomethionine	g__Sphingopyxis	0.0135668	0.920215	positive
serylthreonine	g__Brevundimonas	0.0131428	0.922701	positive
anthramycin	g__Stomatobaculum	-0.0129237	0.923986	negtive
anthramycin	g__Sphingopyxis	0.0128968	0.924144	positive
coumeroic acid	g__Sphingopyxis	-0.0125618	0.926108	negtive
latamoxef	g__Sphingopyxis	-0.0123944	0.927091	negtive
alanylarginine	g__Dubosiella	-0.0123944	0.927091	negtive
caffeine	g__Prevotellaceae_UCG-001	0.0119756	0.929548	positive
felbamate	g__Prevotellaceae_UCG-001	0.0101332	0.940365	positive
lysylserine	g__Sphingopyxis	-0.00979824	0.942333	negtive
glutamylmethionine	g__Stomatobaculum	0.00973364	0.942713	positive
8,8'-dihydroxy-2,2'-binaphthalene-1,1',4,4'-tetrone	g__Abiotrophia	0.0096947	0.942941	positive
serylthreonine	g__Stomatobaculum	0.00948825	0.944154	positive
arginylglutamic acid	g__Brevundimonas	0.00871786	0.948682	positive
asparaginylisoleucine	g__Enterobacter	-0.00851737	0.949861	negtive
prostaglandin g2 2-glyceryl ester	g__Prevotellaceae_UCG-001	-0.00837456	0.950701	negtive
ipomeamaronol	g__Abiotrophia	-0.0082362	0.951514	negtive
2-piperidinone	g__Methylocystis	0.00812248	0.952183	positive
11-methyl-2z,5z-dodecadienoic acid	g__Methylocystis	0.00812248	0.952183	positive
nadifloxacin	g__Methylocystis	0.00812248	0.952183	positive
murrayanol	g__Brevundimonas	-0.00766115	0.954896	negtive
6-[3]-ladderane-1-hexanol	g__Brevundimonas	-0.00746301	0.956061	negtive
2-dodecylbenzenesulfonic acid	g__Enterobacter	0.00717892	0.957732	positive
ipomeamaronol	g__Enterobacter	-0.00644886	0.962027	negtive
felbamate	g__Sphingopyxis	0.00636467	0.962523	positive
2-methyl-tridecanedioic acid	g__Stomatobaculum	0.00629823	0.962914	positive
aspartyl-tyrosine	g__Abiotrophia	0.0055766	0.96716	positive
pe(18:3(6z,9z,12z)/22:6(4z,7z,10z,13z,16z,19z))	g__Enterobacter	0.00535377	0.968472	positive
8,8'-dihydroxy-2,2'-binaphthalene-1,1',4,4'-tetrone	g__Enterobacter	-0.00511042	0.969904	negtive
guanine	g__Lachnoanaerobaculum	0.00480566	0.971698	positive
arginylglutamic acid	g__Sphingopyxis	-0.00360106	0.978791	negtive
glutaminylisoleucine	g__Brevundimonas	-0.00330222	0.98055	negtive
anthramycin	g__Abiotrophia	0.00308858	0.981808	positive
ribothymidine	g__Sphingopyxis	0.00226113	0.986682	positive
isoleucyl-tryptophan	g__Dubosiella	-0.00217739	0.987175	negtive
tryptophyl-valine	g__Brevundimonas	0.00204738	0.987941	positive
n-(3-carboxypropanoyl)-n-hydroxycadaverine	g__Stomatobaculum	-0.00204488	0.987955	negtive
azinphos-ethyl	g__Enterobacter	0.00194683	0.988533	positive
n-methylnicotinamide	g__Abiotrophia	-0.00188746	0.988882	negtive
demethoxyfumitremorgin c	g__Dubosiella	0.0018424	0.989148	positive
gamma-glutamylisoleucine	g__Enterobacter	0.0015818	0.990683	positive
evasterioside c	g__Abiotrophia	0.00120111	0.992925	positive
gamma-glutamylisoleucine	g__Sphingopyxis	-0.000669965	0.996054	negtive
ribothymidine	g__Enterobacter	0	1
