# Supplementary material for: Multiomics insights into BMI-related intratumoral microbiota in gastric cancer
Source: Front Cell Infect Microbiol. 2025 Feb 18;15:1511900. doi: 10.3389/fcimb.2025.1511900 (PMC11876552; doi:10.3389/fcimb.2025.1511900)
Supplement: Supplementary file 9 [file Table3.xlsx]

## Sheet: microbiome
sample	Group	sample	Group	BMI	Sex	Age	Family history	Smoking	Drinking	Weight loss	Melena	Tumor location	Tumor size	Pathological type	Grade of differentiation	T	N	M	TNM type	Her2	KI-67	Hmlh1	Hmsh2	hmsh6	PMS2	MMR	CA242(WNL: 0-20U/ml)	CA724(WNL: 0-6.9U/ml)	AFP(WNL: 0-8.1ng/ml)	CEA(WNL: 0-5ng/ml)	CEA	CA125(WNL: 0-35U/ml)	CA199(WNL: 0-37U/ml)	CA199	Ferritin(WNL: 10-291ng/ml)	CA50(WNL: 0-25U/ml)	Survival period	Survival state
CT252	NLBMI_CT	NT252	NLBMI_NT	19.1512	Male	69	No	Yes	Yes	No	No	Gastric antrum	3×1.5×1	Adenocarcinoma	High	2	0	0	I	3	0.4	Negative	Positive	Positive	Negative	dMMR	66	5.03	3.62	3.7	0	5.03	2	0	9.98	1.36	30	1
CT249	NLBMI_CT	NT249	NLBMI_NT	23.93	Male	65	No	Yes	No	No	No	Gastric antrum	5×3×2	Adenocarcinoma	Medium	4	2	1	IV	0	0.3	Positive	Positive	Positive	Positive	pMMR	44	5.78	2.75	5.1	1	5.78	20.35	0	23.93	1.51	22	1
CT246	NLBMI_CT	NT246	NLBMI_NT	19.6283	Male	57	No	Yes	Yes	No	No	Gastric antrum	3.1×2.5×1.5	Adenocarcinoma	Low	4	3	0	III	0	0.2	Positive	Positive	Positive	Positive	pMMR	35	3.54	2.96	5	1	3.54	320.22	1	27.07	21.99	6	1
CT245	LBMI_CT	NT136	LBMI_NT	18.424	Male	84	No	Yes	No	Yes	No	Gastric antrum	7×7×1.5	Adenocarcinoma	Medium	4	0	0	II	0	0.7	Positive	Positive	Positive	Positive	pMMR	9.25	1.19	3.23	3.14	0	22.2	15.12	0	24.46	8.56	32	0
CT244	NLBMI_CT	NT244	NLBMI_NT	19.5312	Male	78	No	Yes	No	No	No	Gastric cardia	13×5×2	Adenocarcinoma	High	4	0	0	II	0	0.15	Positive	Positive	Positive	Positive	pMMR	2.91	4.09	3.36	384.67	1	13.7	4.05	0	17	4.46	32	0
CT242	NLBMI_CT	NT242	NLBMI_NT	26.0845	Male	67	Yes	Yes	No	No	No	Gastric cardia	7×6.5×2	Adenocarcinoma	Low	4	2	0	III	0	0.9	Negative	Positive	Positive	Negative	dMMR	2.49	1.32	1.71	1.15	0	15.4	2.37	0	228.07	9.16	32	1
CT241	NLBMI_CT	NT241	NLBMI_NT	18.55	Female	52	No	No	No	Yes	No	Gastric cardia	15×11.5×1.5	Adenocarcinoma	Low	4	3	1	IV	0	0.8	Negative	Positive	Positive	Negative	dMMR	8.81	1.43	1.23	1.27	0	14.8	15.9	0	72.78	7.36	8	1
CT240	NLBMI_CT	NT240	NLBMI_NT	20.2812	Male	69	No	No	No	No	No	Gastric antrum	9×5.8×3.3	Adenocarcinoma	Low	4	0	0	III	0	0.9	Negative	Positive	Positive	Negative	dMMR	1.37	1.04	2.66	4.16	0	29.4	2	0	453.16	0.78	38	0
CT239	LBMI_CT	NT239	LBMI_NT	17.1563	Female	53	No	No	No	Yes	Yes	Gastric body	3×2×2	Adenocarcinoma	Low	2	0	0	I	1	0.3	Positive	Positive	Positive	Positive	pMMR	1.23	5.53	3.24	1.4	0	7	3.32	0	9.98	2.45	39	0
CT237	NLBMI_CT	NT237	NLBMI_NT	24.5578	Male	82	No	Yes	No	No	No	Gastric antrum	7×6×1	Adenocarcinoma	Low	4	0	0	II	0	Unknown	Unknown	Unknown	Unknown	Unknown	Unknown	Unknown	Unknown	1.54	7.79	1	22.4	1010.22	1	Unknown	Unknown	14	1
CT236	LBMI_CT	NT236	LBMI_NT	18.4425	Female	75	No	No	No	No	No	Gastric antrum	4.5×4×1.5	Adenocarcinoma	Low	4	3	0	III	0	0.6	Negative	Positive	Positive	Negative	dMMR	4.2	1.1	1.28	0.96	0	21.1	14.42	0	23.93	7.88	40	0
CT235	NLBMI_CT	NT235	NLBMI_NT	21.9138	Female	86	No	No	No	Yes	No	Gastric cardia	8×7×2.8	Adenocarcinoma	High	4	0	0	II	1	0.8	Unknown	Unknown	Unknown	Unknown	Unknown	90.17	1.06	2.4	13	1	18	406.89	1	40.34	45.89	39	0
CT233	NLBMI_CT	NT233	NLBMI_NT	22.58	Male	73	No	No	No	No	No	Gastric body	8.9×5×1.2	Adenocarcinoma	Low	4	3	1	IV	0	0.9	Positive	Positive	Positive	Positive	pMMR	1.62	9.36	5.53	1.45	0	24.3	5.36	0	27.07	3.55	3	1
CT232	NLBMI_CT	NT232	NLBMI_NT	23.8751	Female	46	No	No	No	No	No	Gastric antrum	3.5×2×1.7	Adenocarcinoma	Low	4	1	0	III	3	0.6	Positive	Positive	Positive	Positive	pMMR	3.33	4.92	5.29	1.16	0	29.4	6.48	0	Unknown	3.64	43	0
CT231	LBMI_CT	NT231	LBMI_NT	16.6335	Female	66	No	No	No	No	No	Gastric cardia	3.7×2.7×0.7	Adenocarcinoma	Low	4	1	0	III	0	0.2	Positive	Positive	Positive	Positive	pMMR	Unknown	Unknown	4.22	3.89	0	Unknown	6.15	0	Unknown	Unknown	45	0
CT230	NLBMI_CT	NT230	NLBMI_NT	24.7934	Male	67	No	No	No	No	No	Gastric cardia	6×4×1.5	Adenocarcinoma	Medium	4	3	0	III	0	0.7	Positive	Positive	Positive	Positive	pMMR	14.37	1.4	5.31	4.93	0	7.5	118.47	1	29.84	19.67	46	0
CT229	NLBMI_CT	NT229	NLBMI_NT	23.34	Female	53	Yes	No	No	Yes	No	Gastric antrum	4.5×3×2	Adenocarcinoma	Low	4	3	1	IV	1	0.15	Positive	Positive	Positive	Positive	pMMR	4.12	3.4	1.93	5.63	1	25.2	7.06	0	89.23	2.44	12	1
CT227	NLBMI_CT	NT227	NLBMI_NT	23.8751	Male	71	Yes	Yes	No	Yes	No	Gastric cardia	3.5×2.5×1	Adenocarcinoma	High	4	3	0	III	2	0.9	Positive	Positive	Positive	Positive	pMMR	5.04	1.73	1.7	5.2	1	7.7	9.03	0	179.22	9.99	22	1
CT226	NLBMI_CT	NT226	NLBMI_NT	23.5304	Female	54	No	No	No	No	No	Gastric cardia	3.5×2.5×0.7	Adenocarcinoma	Medium	4	0	0	II	2	0.8	Positive	Positive	Positive	Positive	pMMR	1.17	0.95	5.37	5.34	1	9.5	2	0	167.08	3.37	49	0
CT224	NLBMI_CT	NT224	NLBMI_NT	19.1327	Male	55	No	Yes	No	No	No	Gastric antrum	4×3×2	Adenocarcinoma	Low	4	3	0	III	0	0.3	Positive	Positive	Positive	Positive	pMMR	628.21	2.91	4.04	208.67	1	9.4	3085.61	1	583.65	188.21	16	1
CT223	NLBMI_CT	NT223	NLBMI_NT	23.1084	Male	68	No	No	No	Yes	Yes	Gastric cardia	8.5×6.5×2	Adenocarcinoma	Low	3	1	0	II	2	0.7	Positive	Positive	Positive	Positive	pMMR	6	9.9	3.5	2.95	0	16.6	22.63	0	70.84	15.32	52	0
CT222	NLBMI_CT	NT222	NLBMI_NT	20.4382	Male	65	Yes	Yes	No	Yes	No	Gastric cardia	7×6×1.5	Adenocarcinoma	Low	4	1	0	III	3	Unknown	Positive	Positive	Positive	Positive	pMMR	0.5	1.06	2.42	3.06	0	10	2	0	8.95	1.68	54	0
CT221	NLBMI_CT	NT221	NLBMI_NT	19.3835	Male	60	No	Yes	No	Yes	No	Gastric body	14×6×1.5	Adenocarcinoma	Low	4	2	0	II	1	0.6	Positive	Positive	Positive	Positive	pMMR	14.59	5.92	6.74	16.8	1	6.4	39.15	1	155.33	16.4	26	1
CT220	NLBMI_CT	NT220	NLBMI_NT	23.8728	Female	77	No	No	No	No	Yes	Gastric body	7×5.5×1.5	Adenocarcinoma	High	4	1	0	III	2	0.8	Positive	Positive	Positive	Positive	pMMR	755	3.85	2.13	10.74	1	18.1	1122.98	1	11.4	329.07	55	0
CT219	NLBMI_CT	NT219	NLBMI_NT	21.9671	Male	48	No	Yes	Yes	No	No	Gastric antrum	2.8×1.6×1	Adenocarcinoma	Medium	4	3	0	III	2	0.7	Positive	Positive	Positive	Positive	pMMR	2.68	4.63	2.33	5.68	1	7.1	3.85	0	134.26	7.04	56	0
CT218	NLBMI_CT	NT218	NLBMI_NT	24.5703	Male	68	No	No	No	No	No	Gastric cardia	7×5×1.5	Adenocarcinoma	Low	4	3	0	III	2	0.9	Positive	Positive	Positive	Positive	pMMR	27.89	74.06	4.48	4.68	0	10.7	5.7	0	54.63	19.12	16	1
CT217	NLBMI_CT	NT217	NLBMI_NT	24.13	Female	45	Yes	No	No	No	No	Gastric cardia	5×5×2	Adenocarcinoma	Low	4	0	1	IV	1	0.6	Positive	Positive	Positive	Positive	pMMR	2.59	2.4	1.72	0.89	0	7.9	2	0	135.62	4.31	36	0
CT216	NLBMI_CT	NT216	NLBMI_NT	24.8016	Male	51	No	No	Yes	No	No	Gastric body	5×4.5×1.5	Adenocarcinoma	Low	4	0	0	II	0	Unknown	Positive	Positive	Positive	Positive	pMMR	0.5	Unknown	2.92	4.82	0	11.2	2	0	Unknown	Unknown	26	1
CT215	NLBMI_CT	NT196	NLBMI_NT	23.5883	Male	66	No	Yes	Yes	Yes	No	Gastric antrum	4.5×4×2	Adenocarcinoma	Low	4	3	0	III	2	Unknown	Positive	Positive	Positive	Positive	pMMR	4.4	1.14	4.98	3.08	0	4.92	133.41	1	3.74	Unknown	60	0
CT214	NLBMI_CT	NT214	NLBMI_NT	18.6122	Male	63	No	Yes	Yes	No	No	Gastric antrum	4×3×2.5	Adenocarcinoma	High	4	3	0	III	3	0.2	Positive	Positive	Positive	Positive	pMMR	5.03	2.24	3.04	4.39	0	45.4	14.48	0	1403.61	13.13	60	0
CT213	NLBMI_CT	NT213	NLBMI_NT	22.2222	Male	54	No	Yes	Yes	No	No	Gastric antrum	4.5×3×0.5	Adenocarcinoma	High	4	0	0	II	1	0.7	Positive	Positive	Positive	Positive	pMMR	5.8	0.91	4.47	2.67	0	10.5	7.28	0	145.39	5.73	63	0
CT212	NLBMI_CT	NT212	NLBMI_NT	21.6128	Male	61	No	Yes	Yes	No	No	Gastric cardia	8×6×2.8	Adenocarcinoma	Medium	4	3	0	III	2	0.15	Positive	Positive	Positive	Positive	pMMR	41.8	2.85	1.68	3.46	0	14.1	201.99	1	128.89	23.73	43	1
CT211	NLBMI_CT	NT211	NLBMI_NT	21.7738	Female	42	No	No	No	No	No	Gastric cardia	16×12×1.5	Adenocarcinoma	High	4	2	0	III	1	0.2	Positive	Positive	Positive	Positive	pMMR	0.96	2.24	2.73	1.37	0	17.9	2	0	26.62	3.6	62	1
CT210	NLBMI_CT	NT100	NLBMI_NT	23.4375	Male	46	No	Yes	No	No	No	Gastric antrum	6×6×2.5	Adenocarcinoma	Low	4	3	0	III	0	0.9	Positive	Positive	Positive	Positive	pMMR	14.09	1.54	2.63	1.97	0	10.7	48.75	1	5.95	6.37	67	0
CT209	NLBMI_CT	NT209	NLBMI_NT	24.0346	Female	32	No	No	No	No	No	Gastric antrum	4×4×1.8	Adenocarcinoma	Low	4	1	0	III	2	0.8	Positive	Positive	Positive	Positive	pMMR	3.9	1.4	1.66	0.65	0	12.1	9.28	0	7.35	4.81	71	0
CT208	NLBMI_CT	NT208	NLBMI_NT	18.8092	Male	69	No	Yes	Yes	Yes	No	Gastric body	8×5×1.1	Adenocarcinoma	Medium	4	3	0	III	3	0.9	Unknown	Unknown	Unknown	Unknown	Unknown	1.38	1.98	2.67	2.2	0	12.1	2	0	51.21	1.84	19	1
CT207	NLBMI_CT	NT207	NLBMI_NT	23.03	Male	64	No	No	No	No	No	Gastric cardia	4×4×1	Adenocarcinoma	High	4	2	0	III	1	0.3	Positive	Positive	Positive	Positive	pMMR	11.08	1.67	2.35	2.05	0	9.6	43.34	1	43.14	6.88	73	0
CT206	NLBMI_CT	NT206	NLBMI_NT	19.0311	Male	72	No	No	Yes	No	No	Gastric body	4×4×1.1	Adenocarcinoma	Medium	4	1	0	III	0	0.7	Positive	Positive	Positive	Positive	pMMR	1.24	1，08	80000	1.44	0	26.5	3.34	0	420.28	Unknown	71	0
CT205	NLBMI_CT	NT205	NLBMI_NT	18.8581	Male	52	No	Yes	No	Yes	No	Gastric antrum	5.5×4×1.7	Adenocarcinoma	Medium	4	2	0	III	1	Unknown	Positive	Positive	Positive	Positive	pMMR	81.26	15.64	1.35	8.36	1	14.5	152.44	1	5.81	23.88	74	0
CT204	LBMI_CT	NT204	LBMI_NT	18.3495	Female	77	No	No	No	No	No	Gastric antrum	5.5×4×1.8	Adenocarcinoma	Medium	4	2	0	III	0	0.6	Positive	Positive	Positive	Positive	pMMR	100.95	0.98	1.66	11.53	1	14.5	490.18	1	33.53	145.98	75	0
CT202	LBMI_CT	NT202	LBMI_NT	16.89	Female	58	No	No	No	Yes	No	Gastric body	10×9.5×1.5	Adenocarcinoma	Low	4	3	1	IV	0	0.7	Unknown	Unknown	Unknown	Unknown	Unknown	10.28	2.75	1.81	0.5	0	9.3	76.31	1	13.38	9.83	5	1
CT201	NLBMI_CT	NT201	NLBMI_NT	22.4913	Male	60	No	Yes	No	Yes	No	Gastric body	5.2×4.8×1	Adenocarcinoma	Medium	4	3	0	III	2	0.9	Positive	Positive	Positive	Positive	pMMR	Unknown	Unknown	3.38	2.97	0	11.8	2.38	0	Unknown	Unknown	10	1
CT200	NLBMI_CT	NT050	NLBMI_NT	22.4913	Male	62	No	No	No	No	No	Gastric antrum	2×2×1.5	Adenocarcinoma	Medium	4	3	0	III	1	0.6	Negative	Positive	Positive	Negative	dMMR	4.64	9.53	2.83	2.52	0	237.6	18.94	0	Unknown	7.98	13	1
CT198	NLBMI_CT	NT198	NLBMI_NT	20.1951	Male	53	No	No	No	Yes	No	Gastric antrum	4×3.5×0.6	Adenocarcinoma	Medium	4	0	0	II	2	0.7	Positive	Positive	Positive	Positive	pMMR	2.15	1.69	5.6	2.16	0	7.7	2	0	27.22	4.91	78	0
CT197	NLBMI_CT	NT197	NLBMI_NT	19.9219	Male	77	No	No	No	No	Yes	Gastric cardia	5.5×5.5×2.4	Adenocarcinoma	High	3	0	0	II	1	0.15	Positive	Positive	Positive	Positive	pMMR	Unknown	Unknown	2.23	3.48	0	10.4	10.63	0	Unknown	Unknown	12	1
CT196	NLBMI_CT	NT215	NLBMI_NT	23.5883	Male	65	No	Yes	No	No	No	Gastric antrum	2×2×0.5	Adenocarcinoma	High	2	1	0	II	2	0.2	Unknown	Unknown	Unknown	Unknown	Unknown	5.55	1.79	1.46	2.01	0	11.5	8.59	0	123.78	7.18	80	0
CT195	NLBMI_CT	NT195	NLBMI_NT	20.0692	Male	59	No	Yes	Yes	No	No	Gastric body	5×3.5×1.5	Adenocarcinoma	Low	4	3	0	III	2	0.9	Positive	Positive	Positive	Positive	pMMR	70.84	1.8	3.21	15.96	1	7	936.93	1	39.07	168.35	5	1
CT193	NLBMI_CT	NT193	NLBMI_NT	24.5675	Male	46	No	Yes	No	No	Yes	Gastric body	6×4.8×1.5	Adenocarcinoma	Low	4	3	0	III	0	0.9	Positive	Positive	Positive	Positive	pMMR	3.64	1.82	2.12	2.15	0	3.3	5.05	0	318.27	3.05	25	1
CT192	NLBMI_CT	NT192	NLBMI_NT	27.6361	Male	58	No	Yes	No	Yes	No	Gastric antrum	2×2×0.5	Adenocarcinoma	Low	1	0	0	I	2	0.3	Positive	Positive	Positive	Positive	pMMR	6.69	1.48	2.28	1.85	0	2.7	7.34	0	251.75	4.26	82	0
CT191	NLBMI_CT	NT191	NLBMI_NT	20.3954	Female	59	No	No	No	Yes	No	Gastric antrum	10×6×2	Adenocarcinoma	Low	4	2	0	III	3	0.7	Positive	Positive	Positive	Positive	pMMR	10.66	3.89	1.77	2.21	0	13.9	40.85	1	8.22	5.84	82	0
CT190	NLBMI_CT	NT190	NLBMI_NT	23.0104	Male	60	No	Yes	Yes	No	No	Gastric antrum	3×2.5×1	Adenocarcinoma	Low	4	1	0	III	1	Unknown	Positive	Positive	Positive	Positive	pMMR	8.76	1.36	2.26	2.84	0	9.3	13.37	0	245.12	3.92	83	0
CT189	NLBMI_CT	NT189	NLBMI_NT	18.7305	Male	75	No	No	No	Yes	No	Gastric antrum	2.5×2×0.3	Adenocarcinoma	Medium	2	0	0	I	2	0.6	Positive	Positive	Positive	Positive	pMMR	7.24	2.06	1.9	0.68	0	9.9	3.41	0	24.17	3.88	13	1
CT188	NLBMI_CT	NT188	NLBMI_NT	24.5351	Male	45	No	Yes	No	No	No	Gastric antrum	5.5×4.5×1	Adenocarcinoma	Low	4	3	0	III	1	0.8	Unknown	Unknown	Unknown	Unknown	Unknown	6.14	26.04	6.86	2	0	10	6.45	0	48.39	5.99	83	0
CT187	NLBMI_CT	NT011	NLBMI_NT	25.0995	Male	75	Yes	Yes	No	No	No	Gastric body	7×5.5×0.8	Mucinous adenocarcinoma	Low	4	1	0	III	0	0.7	Positive	Positive	Positive	Positive	pMMR	14.41	8.04	1.37	2.9	0	10.2	22.95	0	195.41	7.02	83	0
CT186	NLBMI_CT	NT186	NLBMI_NT	22.7583	Male	30	No	No	Yes	Yes	Yes	Gastric cardia	14×14×1.4	Adenocarcinoma	Low	4	2	0	III	2	0.9	Positive	Positive	Positive	Positive	pMMR	Unknown	Unknown	1.56	1.56	0	9.6	12.28	0	Unknown	Unknown	83	0
CT185	NLBMI_CT	NT185	NLBMI_NT	24.3375	Male	58	No	No	No	No	No	Gastric body	3.5×2×1	Adenocarcinoma	Low	2	0	0	I	3	0.6	Positive	Positive	Positive	Positive	pMMR	9.46	1.12	1.5	0.73	0	8.4	20.61	0	502.21	5.29	83	0
CT184	NLBMI_CT	NT184	NLBMI_NT	20.19	Female	43	No	No	No	No	No	Gastric cardia	15×13×1.2	Adenocarcinoma	Low	4	3	1	IV	1	0.6	Unknown	Unknown	Unknown	Unknown	Unknown	7.97	0.89	1.7	1.03	0	16.6	10.18	0	59.03	4.92	24	1
CT183	NLBMI_CT	NT141	NLBMI_NT	23.4375	Male	63	No	No	Yes	No	No	Gastric antrum	6.5×5.5×1.2	Adenocarcinoma	Medium	2	1	0	II	0	0.6	Positive	Positive	Positive	Positive	pMMR	5.37	1.41	3.74	4.82	0	7.7	17.79	0	12.94	2.89	84	0
CT182	NLBMI_CT	NT182	NLBMI_NT	20	Female	60	Yes	No	No	Yes	No	Gastric body	5.2×2.5×1.5	Adenocarcinoma	Low	4	3	0	II	1	0.9	Positive	Positive	Positive	Positive	pMMR	5.03	1.12	6.07	0.5	0	17.6	3.76	0	12.61	4.86	12	1
CT181	NLBMI_CT	NT181	NLBMI_NT	22.3214	Male	60	No	No	Yes	Yes	No	Gastric body	2.6×2×2	Adenocarcinoma	High	3	3	0	III	0	0.8	Unknown	Unknown	Unknown	Unknown	Unknown	0.71	4.5	5.35	7.2	1	8.6	2	0	8.11	2.72	14	1
CT179	LBMI_CT	NT179	LBMI_NT	16.6468	Female	72	No	No	No	No	Yes	Gastric antrum	4×3×0.8	Adenocarcinoma	High	4	1	0	III	0	Unknown	Unknown	Unknown	Unknown	Unknown	Unknown	5.44	1.99	2.54	1.27	0	7.6	16.95	0	10.36	2.5	84	0
CT178	LBMI_CT	NT178	LBMI_NT	17.2635	Male	60	Yes	No	No	Yes	No	Gastric cardia	12.5×10×1.2	Adenocarcinoma	Medium	3	1	0	II	2	0.15	Positive	Positive	Positive	Positive	pMMR	2.46	7.27	5.48	154.58	1	5.5	6.64	0	66.51	Unknown	17	1
CT177	NLBMI_CT	NT177	NLBMI_NT	26.8136	Male	63	No	Yes	Yes	No	No	Gastric body	13×10×1.5	Adenocarcinoma	Low	4	3	0	III	1	0.5	Positive	Positive	Positive	Positive	pMMR	28.48	2.42	3.03	2.22	0	7.5	264.72	1	217.93	Unknown	9	1
CT176	LBMI_CT	NT176	LBMI_NT	18.4911	Male	58	No	No	No	No	No	Gastric body	3×3×1.2	Adenocarcinoma	Medium	4	1	0	III	1	0.9	Unknown	Unknown	Unknown	Unknown	Unknown	Unknown	Unknown	3.83	1.35	0	13	4.17	0	Unknown	Unknown	85	0
CT175	LBMI_CT	NT175	LBMI_NT	18	Male	60	No	Yes	Yes	Yes	No	Gastric antrum	6×6×3	Adenocarcinoma	Medium	4	3	1	IV	2	0.8	Unknown	Unknown	Unknown	Unknown	Unknown	7.77	3.35	2.87	2.87	0	6	8.81	0	104.9	Unknown	33	1
CT174	LBMI_CT	NT174	LBMI_NT	17.9	Male	66	No	No	No	Yes	No	Gastric body	4.5×3×1	Adenocarcinoma	Medium	4	2	1	IV	1	0.7	Positive	Positive	Positive	Positive	pMMR	5.85	1.32	2.51	2.41	0	6.7	5.41	0	8.35	Unknown	36	1
CT173	NLBMI_CT	NT173	NLBMI_NT	26.398	Male	65	No	No	Yes	No	No	Gastric antrum	2.5×2×1	Adenocarcinoma	Medium	3	2	0	III	0	0.75	Positive	Positive	Positive	Positive	pMMR	37.3	5.23	1.47	1.98	0	6.2	310.37	1	57.02	Unknown	39	1
CT172	NLBMI_CT	NT172	NLBMI_NT	25.3906	Male	60	No	No	No	Yes	No	Gastric body	6.5×5.5×2.5	Adenocarcinoma	Low	4	2	0	III	3	0.9	Negative	Positive	Positive	Negative	dMMR	5.65	1.75	2.92	2.38	0	19.8	7.84	0	330.29	Unknown	87	0
CT171	NLBMI_CT	NT171	NLBMI_NT	29.0657	Male	65	No	No	No	No	No	Gastric cardia	3×2.5×1	Adenocarcinoma	Medium	2	0	0	I	2	0.7	Unknown	Unknown	Unknown	Unknown	Unknown	14.57	5.84	3.17	2.27	0	9.5	204.28	1	626.46	Unknown	87	0
CT170	NLBMI_CT	NT170	NLBMI_NT	24.6094	Male	76	No	No	No	Yes	No	Gastric body	8×7×1	Adenocarcinoma	High	3	3	0	III	2	Unknown	Unknown	Unknown	Unknown	Unknown	Unknown	16.82	300	2.58	27.75	1	10.4	180.31	1	65.53	11.26	8	1
CT169	NLBMI_CT	NT169	NLBMI_NT	26.9896	Male	52	No	No	No	No	No	Gastric antrum	7×7×1	Mucinous adenocarcinoma	Low	4	1	0	III	0	Unknown	Positive	Positive	Positive	Positive	pMMR	5.91	6.54	2.64	1.38	0	21.1	9.77	0	104.54	Unknown	87	0
CT168	NLBMI_CT	NT168	NLBMI_NT	28.6501	Male	43	No	No	No	No	No	Gastric body	6.5×3.7×1	Adenocarcinoma	High	4	2	0	III	1	0.7	Positive	Positive	Positive	Positive	pMMR	Unknown	Unknown	5.11	1.17	0	23.2	489.14	1	Unknown	Unknown	88	0
CT167	NLBMI_CT	NT167	NLBMI_NT	22.0317	Male	65	No	No	No	No	No	Gastric body	4×3×0.8	Signet ring cell carcinoma	Low	2	0	0	I	0	0.8	Positive	Positive	Positive	Positive	pMMR	3.62	112.4	2.81	10.21	1	8.5	2	0	103.32	Unknown	88	0
CT165	NLBMI_CT	NT165	NLBMI_NT	24.0238	Male	71	No	Yes	Yes	No	No	Gastric antrum	5×3×0.8	Adenocarcinoma	Medium	4	3	0	III	2	0.6	Positive	Positive	Positive	Positive	pMMR	45.39`	28.09	3.1	3.34	0	18	271.11	1	66.11	Unknown	2	1
CT164	LBMI_CT	NT164	LBMI_NT	16.42	Male	66	No	Yes	No	No	No	Gastric antrum	1.8×1.5×0.8	Adenocarcinoma	Low	2	0	0	I	1	0.7	Positive	Positive	Positive	Positive	pMMR	4.44	5.37	2.66	3.15	0	19.9	2	0	53.38	Unknown	89	0
CT163	NLBMI_CT	NT163	NLBMI_NT	20.9366	Male	57	No	Yes	Yes	No	No	Gastric antrum	3.5×3.5×1	Adenocarcinoma	High	1	0	0	I	1	0	Positive	Positive	Positive	Positive	pMMR	1.91	12.55	8.15	2.34	0	27.1	2	0	210.78	Unknown	90	0
CT162	NLBMI_CT	NT162	NLBMI_NT	25.0593	Male	63	Yes	No	No	Yes	Yes	Gastric body	5.5×5.5×1.2	Adenocarcinoma	Medium	4	3	0	III	1	0.7	Positive	Positive	Positive	Positive	pMMR	10.69	1.11	6.59	4.86	0	13.1	22.95	0	59.31	Unknown	92	0
CT161	NLBMI_CT	NT161	NLBMI_NT	25.462	Female	55	No	No	No	No	No	Gastric body	6×5×2	Adenocarcinoma	High	4	0	0	II	2	0.6	Unknown	Unknown	Unknown	Unknown	Unknown	1.86	3.93	2.09	2.33	0	19.8	2	0	12.34	Unknown	92	0
CT160	NLBMI_CT	NT160	NLBMI_NT	22.4813	Female	61	No	No	No	Yes	No	Gastric antrum	6.7×4×3.5	Adenocarcinoma	High	4	1	0	III	1	0.1	Positive	Positive	Positive	Positive	pMMR	80.85	3.7	2.01	2.28	0	8.6	741.4	1	11.63	Unknown	92	0
CT159	NLBMI_CT	NT159	NLBMI_NT	26.6193	Male	59	No	Yes	Yes	No	No	Gastric antrum	2.5×2×1.4	Adenocarcinoma	Medium	2	0	0	I	0	Unknown	Positive	Positive	Positive	Positive	pMMR	1.64	79.13	2.15	3.79	0	24.3	49.84	1	369.72	95.58	21	1
CT158	NLBMI_CT	NT158	NLBMI_NT	19.8141	Female	58	No	No	No	No	No	Gastric body	2×2×1.2	Adenocarcinoma	Medium	2	1	0	II	0	0.2	Unknown	Unknown	Unknown	Unknown	Unknown	1.4	Unknown	2.16	1.93	0	17.4	2	0	Unknown	Unknown	40	0
CT155	NLBMI_CT	NT155	NLBMI_NT	21.48	Male	63	No	No	No	No	No	Gastric antrum	3×2×0.8	Adenocarcinoma	Low	2	0	0	I	0	0.9	Positive	Positive	Positive	Positive	pMMR	10	24.24	0.9	1.15	0	16.9	26.89	0	81	5.13	21	0
CT153	NLBMI_CT	NT153	NLBMI_NT	27.2173	Male	68	Yes	Yes	No	No	No	Gastric body	8×8×1.3	Adenocarcinoma	Low	4	3	0	III	0	0.5	Positive	Positive	Positive	Positive	pMMR	13.6	4.15	3.3	2.47	0	19.8	172.58	1	114.8	36.5	21	1
CT152	NLBMI_CT	NT152	NLBMI_NT	21.3578	Male	60	No	Yes	No	No	No	Gastric body	3.5×2×0.2	Adenocarcinoma	Low	3	0	0	II	2	0.8	Positive	Positive	Positive	Positive	pMMR	7.55	9.21	8.2	2.88	0	14.5	20.1	0	384.4	5.28	45	0
CT150	NLBMI_CT	NT150	NLBMI_NT	27.3438	Male	62	No	No	No	No	No	Gastric antrum	4×1.5×1	Adenocarcinoma	Low	3	1	0	II	0	0.7	Positive	Positive	Positive	Positive	pMMR	4.2	2.84	2.3	2.18	0	8.8	10.57	0	814.5	6.84	19	1
CT146	NLBMI_CT	NT146	NLBMI_NT	23.6915	Male	70	No	No	No	No	No	Gastric body	4.5×4.5×1.2	Adenocarcinoma	Low	4	2	0	III	0	0.8	Positive	Positive	Positive	Positive	pMMR	5.43	1.61	1.1	1.41	0	7.7	17.92	0	118.2	5.63	12	1
CT145	NLBMI_CT	NT145	NLBMI_NT	28.4444	Female	69	No	No	No	No	No	Gastric antrum	7.5×6×0.7	Adenocarcinoma	Low	4	2	0	III	2	0.8	Positive	Positive	Positive	Positive	pMMR	2.69	0.78	0.8	1.76	0	17.3	7.87	0	49.3	3.66	22	1
CT144	LBMI_CT	NT144	LBMI_NT	15.2109	Male	83	No	No	No	No	No	Gastric antrum	6.0×5.5×1.2	Adenocarcinoma	Medium	4	2	0	III	Unknown	0.9	Positive	Positive	Positive	Positive	pMMR	Unknown	Unknown	3.6	3.25	0	11.4	19.87	0	Unknown	Unknown	24	0
CT142	NLBMI_CT	NT142	NLBMI_NT	19.5312	Female	71	No	Yes	Yes	No	No	Gastric antrum	10×7.5×4.0	Adenocarcinoma	Medium	4	1	0	III	0	0.8	Positive	Positive	Positive	Negative	dMMR	4.49	0.8	2.3	0.58	0	26.4	19.93	0	33.4	8.46	20	1
CT141	NLBMI_CT	NT183	NLBMI_NT	23.4375	Male	65	Yes	No	No	No	No	Gastric cardia	5×4.5×1	Adenocarcinoma	Medium	3	1	0	II	1	0.3	Positive	Positive	Positive	Positive	pMMR	0.51	72.74	1.1	2.1	0	6.3	8.2	0	81.7	0.56	18	0
CT140	NLBMI_CT	NT140	NLBMI_NT	25.9701	Male	56	No	No	Yes	No	No	Gastric body	6×4×1.3	Adenocarcinoma	High	4	0	0	II	0	0.15	Positive	Positive	Positive	Positive	pMMR	5.29	1.96	3.8	0.92	0	4.7	39.71	1	94.8	41.5	17	0
CT137	NLBMI_CT	NT137	NLBMI_NT	20.7612	Female	74	Yes	No	No	No	No	Gastric antrum	5×4.5×1.2	Adenocarcinoma	Low	4	3	0	III	2	0.7	Positive	Positive	Positive	Positive	pMMR	116	2.75	3.1	1.19	0	6.5	257.34	1	110	70.7	37	1
CT136	LBMI_CT	NT245	LBMI_NT	18.424	Male	51	No	Yes	Yes	No	No	Gastric antrum	4×3	Adenocarcinoma	Medium	3	2	0	III	1	0.6	Negative	Positive	Positive	Negative	dMMR	7.94	2.14	7.4	3.29	0	38.9	14.35	0	247	7.95	16	0
CT135	NLBMI_CT	NT135	NLBMI_NT	22.0522	Male	63	Yes	Yes	Yes	No	No	Gastric body	4×3×0.5	Adenocarcinoma	Low	1	0	0	I	Unknown	Unknown	Unknown	Unknown	Unknown	Unknown	Unknown	3.76	1.13	3.4	0.83	0	6.6	9.13	0	138.5	5.22	26	0
CT129	NLBMI_CT	NT129	NLBMI_NT	21.4573	Female	74	No	No	Yes	No	No	Gastric antrum	6×5×0.7	Adenocarcinoma	Medium	1	1	0	II	1	0.8	Positive	Positive	Positive	Positive	pMMR	0.86	0.74	3	1.76	0	8.5	7.53	0	47.7	9.35	36	0
CT128	LBMI_CT	NT128	LBMI_NT	16.3265	Male	64	No	No	Yes	Yes	No	Gastric cardia	3×2×1.3	Adenocarcinoma	High	4	3	0	III	0	0.6	Positive	Positive	Positive	Positive	pMMR	21.5	3.08	1.7	0.93	0	11.9	86.67	1	187.7	20	17	1
CT127	NLBMI_CT	NT127	NLBMI_NT	20	Male	61	No	No	Yes	No	No	Gastric antrum	3.5×3.5×0.5	Adenocarcinoma	Medium	1	3	0	II	2	0.7	Positive	Positive	Positive	Positive	pMMR	4.85	3.25	4.2	0.5	0	6.6	12.56	0	104.2	4.15	32	0
CT124	NLBMI_CT	NT124	NLBMI_NT	27.7447	Male	44	No	No	No	No	No	Gastric antrum	2	Mucinous adenocarcinoma	Medium	2	1	0	II	0	0.7	Positive	Positive	Positive	Positive	pMMR	0.51	0.71	0.9	1.09	0	4.4	1.2	0	191.7	0.66	15	1
CT122	NLBMI_CT	NT122	NLBMI_NT	20.202	Male	64	No	Yes	No	Yes	No	Gastric antrum	7×5×1	Adenocarcinoma	High	2	0	0	I	1	0.9	Negative	Positive	Positive	Negative	dMMR	1.57	8.87	0.5	0.5	0	11.7	12.95	0	21.4	3.71	38	0
CT121	NLBMI_CT	NT121	NLBMI_NT	22.9854	Male	77	No	No	No	No	No	Gastric antrum	2.8×2.5×1.0	Adenocarcinoma	Medium	4	3	0	III	0	0.7	Positive	Positive	Positive	Positive	pMMR	6.03	1.66	3.3	1.83	0	11	28.56	0	231.1	20.7	31	1
CT119	NLBMI_CT	NT119	NLBMI_NT	23.1834	Male	66	No	Yes	Yes	No	No	Gastric antrum	4×4×2	Adenocarcinoma	Medium	4	3	0	III	0	0.35	Positive	Positive	Positive	Positive	pMMR	16.6	0.95	4.5	4.52	0	22.1	44.34	1	14.7	20.5	12	1
CT116	NLBMI_CT	NT116	NLBMI_NT	19.9481	Male	84	No	No	No	No	No	Gastric antrum	5×4.5×1.5	Adenocarcinoma	Low	4	3	0	III	1	0.3	Positive	Positive	Positive	Positive	pMMR	3.8	0.71	0.8	1.98	0	11.6	14.97	0	-	4.9	22	0
CT114	NLBMI_CT	NT114	NLBMI_NT	24.623	Male	62	Yes	Yes	No	Yes	No	Gastric body	3×3×1.2	Adenocarcinoma	Low	4	0	0	II	Unknown	0.6	Positive	Positive	Positive	Positive	pMMR	3.3	2.3	5.8	1.88	0	25.6	16.24	0	536.8	39.2	45	0
CT113	NLBMI_CT	NT113	NLBMI_NT	22.7204	Male	37	No	Yes	No	Yes	No	Gastric antrum	4×3.5×1.5	Adenocarcinoma	Medium	4	3	0	III	0	0.7	Positive	Positive	Positive	Positive	pMMR	0.97	1.74	2.4	0.5	0	23.4	6.82	0	262.5	0.93	23	0
CT110	NLBMI_CT	NT110	NLBMI_NT	18.7328	Male	70	No	No	No	No	No	Gastric cardia	Unknown	Adenocarcinoma	Low	4	3	0	III	0	0.9	Positive	Positive	Positive	Positive	pMMR	0.68	3.48	5.4	0.88	0	26.5	7.37	0	225.9	0.57	15	1
CT109	NLBMI_CT	NT109	NLBMI_NT	22.0386	Female	47	No	No	No	No	No	Gastric antrum	5×6×2	Adenocarcinoma	Low	3	0	0	II	0	0.3	Positive	Positive	Positive	Positive	pMMR	5.95	13.47	2	0.77	0	21.2	24.01	0	6.4	8.71	21	1
CT107	NLBMI_CT	NT107	NLBMI_NT	19.9792	Female	45	No	No	No	No	No	Gastric antrum	6×5.5×2	Adenocarcinoma	Low	4	3	0	III	Unknown	0.7	Positive	Positive	Positive	Positive	pMMR	0.72	0.53	2	0.67	0	45.9	6.02	0	50.3	0.51	11	1
CT106	NLBMI_CT	NT106	NLBMI_NT	27.3438	Male	43	No	No	No	No	No	Gastric body	6×5×2	Adenocarcinoma	Low	4	0	0	II	0	0.2	Positive	Positive	Positive	Positive	pMMR	6.5	0.86	2.2	0.98	0	7.6	13.77	0	470.3	5.63	32	0
CT104	LBMI_CT	NT104	LBMI_NT	16.0156	Male	65	No	Yes	Yes	No	No	Gastric antrum	3×2×0.4	Adenocarcinoma	Medium	1	2	0	II	2	0.6	Positive	Positive	Positive	Positive	pMMR	7.69	1.39	4.1	2.6	0	10.9	14.49	0	266.5	14.1	37	0
CT103	NLBMI_CT	NT103	NLBMI_NT	25.1429	Female	59	No	No	No	No	No	Gastric body	6×4×1.2	Adenocarcinoma	Low	4	2	0	III	0	0.4	Positive	Positive	Positive	Positive	pMMR	3.09	11.39	6.1	0.5	0	6.3	16.12	0	65.2	4.83	19	1
CT102	NLBMI_CT	NT102	NLBMI_NT	21.6441	Female	36	No	No	No	No	No	Gastric antrum	8.5×6×3	Signet ring cell carcinoma	Medium	4	3	0	III	0	0.08	Positive	Positive	Positive	Positive	pMMR	6	0.48	2.4	0.5	0	27.7	40.78	1	65.9	10.8	20	1
CT100	NLBMI_CT	NT210	NLBMI_NT	23.4375	Female	61	No	No	No	No	Yes	Gastric body	2.2×2×0.9	Adenocarcinoma	High	4	2	0	III	Unknown	0.05	Unknown	Unknown	Unknown	Unknown	Unknown	0.51	0.66	1.2	1.09	0	11	6.24	0	107	0.51	22	1
CT099	NLBMI_CT	NT099	NLBMI_NT	25.8478	Male	56	No	Yes	Yes	No	No	Gastric antrum	1×1×0.1	Adenocarcinoma	High	1	0	0	I	2	0.5	Positive	Positive	Positive	Positive	pMMR	1.9	0.85	2	1.14	0	10.2	11.4	0	502.6	3.84	47	0
CT097	NLBMI_CT	NT097	NLBMI_NT	19.2894	Female	53	No	No	No	No	No	Gastric antrum	0.9	Adenocarcinoma	Low	1	0	0	I	Unknown	Unknown	Unknown	Unknown	Unknown	Unknown	Unknown	0.51	0.9	0.6	0.5	0	22.8	4.25	0	441.9	0.51	28	0
CT096	LBMI_CT	NT096	LBMI_NT	17.313	Female	63	No	No	No	Yes	No	Gastric body	10×7×0.8	Signet ring cell carcinoma	Low	4	3	0	III	0	0.5	Positive	Positive	Positive	Positive	pMMR	3.32	1.31	0.5	0.5	0	9.7	9.11	0	5.1	3.29	33	0
CT095	NLBMI_CT	NT095	NLBMI_NT	24.1965	Female	73	No	No	No	No	No	Gastric antrum	6×3.5×1	Adenocarcinoma	Low	3	3	0	III	2	0.6	Positive	Positive	Positive	Positive	pMMR	5.6	4.91	0.5	0.5	0	3.8	15.45	0	88.3	8.14	26	0
CT094	NLBMI_CT	NT094	NLBMI_NT	27.0552	Female	81	No	No	No	No	No	Gastric antrum	5.5×4.0×3.0	Adenocarcinoma	High	4	2	0	III	2	0.6	Positive	Positive	Positive	Positive	pMMR	78.4	300	0.5	3.78	0	6.9	174.55	1	7.9	50	14	1
CT093	NLBMI_CT	NT093	NLBMI_NT	20.4491	Male	64	No	No	No	No	Yes	Gastric antrum	1×0.7×0.5	Adenocarcinoma	High	1	0	0	I	Unknown	Unknown	Unknown	Unknown	Unknown	Unknown	Unknown	8.8	0.98	4.1	1.52	0	5.3	17.57	0	141.7	9.22	20	0
CT091	NLBMI_CT	NT091	NLBMI_NT	18.9069	Male	67	No	No	Yes	No	No	Gastric body	10×6.5×6	Adenocarcinoma	Medium	4	1	0	III	2	0.7	Positive	Positive	Positive	Positive	pMMR	13.2	0.64	0.5	2.51	0	46.8	27.8	0	101.9	19.3	13	1
CT090	NLBMI_CT	NT090	NLBMI_NT	22.7732	Female	68	No	No	No	No	No	Gastric antrum	3×2×0.8	Adenocarcinoma	Low	4	3	0	III	Unknown	Unknown	Unknown	Unknown	Unknown	Unknown	Unknown	2.12	2.49	3.4	7.58	1	13.4	3.37	0	76.5	3.02	22	0
CT089	NLBMI_CT	NT089	NLBMI_NT	28.83	Male	64	No	Yes	Yes	No	No	Gastric antrum	1×0.5×0.3	Adenocarcinoma	High	1	0	0	I	2	0.4	Positive	Positive	Positive	Positive	pMMR	1.48	3.61	0.5	0.5	0	37	9.59	0	307.6	3.47	36	0
CT087	NLBMI_CT	NT087	NLBMI_NT	24.8591	Male	57	No	No	Yes	Yes	No	Gastric body	8×7×1.3	Adenocarcinoma	Low	3	3	0	III	Unknown	0.7	Positive	Positive	Positive	Positive	pMMR	46.3	1.4	1.7	1.38	0	34.5	184.03	1	32.6	27	12	1
CT086	NLBMI_CT	NT086	NLBMI_NT	24.01	Male	59	No	Yes	Yes	Yes	No	Gastric antrum	6×5×4	Adenocarcinoma	Low	4	1	1	IV	Unknown	Unknown	Unknown	Unknown	Unknown	Unknown	Unknown	1000	82.42	7.8	4.1	0	197.3	6780.65	1	19	1350	26	1
CT085	NLBMI_CT	NT085	NLBMI_NT	25.7276	Male	69	No	No	No	No	No	Gastric cardia	4×4×4	Adenocarcinoma	Medium	4	1	0	III	2	0.2	Positive	Positive	Positive	Positive	pMMR	5.59	0.7	3.1	1.69	0	23.1	10.86	0	55.4	7.88	21	0
CT084	LBMI_CT	NT084	LBMI_NT	15.5556	Female	68	No	No	No	No	No	Gastric antrum	2.5×1.0×0.6	Adenocarcinoma	Medium	1	0	0	I	2	0.9	Negative	Positive	Positive	Negative	dMMR	6.82	4.83	3.6	0.5	0	10.7	12.72	0	50	8.5	37	0
CT083	NLBMI_CT	NT083	NLBMI_NT	23.8281	Female	55	No	No	No	No	No	Gastric cardia	1.2×1.0×0.2	Adenocarcinoma	Medium	1	0	0	I	0	0.3	Positive	Positive	Positive	Positive	pMMR	0.51	4.2	2.1	0.54	0	10.5	3.1	0	116.6	0.62	24	0
CT082	NLBMI_CT	NT082	NLBMI_NT	25.6373	Male	65	No	Yes	No	No	No	Gastric antrum	2.5×1.8×0.4	Adenocarcinoma	High	1	0	0	I	Unknown	Unknown	Unknown	Unknown	Unknown	Unknown	Unknown	0.51	3.15	2.8	1.69	0	11.9	6.06	0	101	0.64	14	0
CT081	NLBMI_CT	NT081	NLBMI_NT	22.4766	Female	48	Yes	No	No	No	No	Gastric cardia	14×11.5×1.7	Adenocarcinoma	Low	4	3	0	III	0	0.6	Positive	Positive	Positive	Positive	pMMR	4.86	0.9	2.2	0.56	0	30.3	13.58	0	13.3	7.15	25	0
CT079	NLBMI_CT	NT079	NLBMI_NT	20.202	Male	54	No	No	No	No	No	Gastric antrum	5.5-4.5-1	Adenocarcinoma	Medium	2	0	0	I	Unknown	0.65	Negative	Positive	Positive	Negative	dMMR	10.9	3.48	1	2.57	0	8.7	48.83	1	23.3	20	46	0
CT077	NLBMI_CT	NT077	NLBMI_NT	22.5895	Male	66	No	No	No	No	Yes	Gastric antrum	3×2×0.5	Adenocarcinoma	High	1	0	0	I	Unknown	0.6	Positive	Positive	Positive	Positive	pMMR	3.45	2.35	1.7	0.87	0	12.4	7.09	0	17.7	5.19	39	0
CT075	LBMI_CT	NT075	LBMI_NT	15.5896	Male	84	No	No	No	No	No	Gastric cardia	5×3.5×1	Adenocarcinoma	Low	4	3	0	III	2	0.9	Positive	Positive	Positive	Positive	pMMR	182	8.05	0.9	3.46	0	71.4	344.88	1	96.4	136	27	0
CT073	NLBMI_CT	NT073	NLBMI_NT	20.5761	Male	70	No	Yes	No	No	No	Gastric cardia	1.7×1.8×1	Adenocarcinoma	High	1	0	0	I	1	0.7	Positive	Positive	Positive	Positive	pMMR	3.5	1.17	1.4	2.21	0	2.9	13.34	0	115.9	10.9	37	0
CT072	NLBMI_CT	NT072	NLBMI_NT	24.8777	Female	64	Yes	No	No	No	No	Gastric body	2.8×2.5×0.7	Adenocarcinoma	Low	3	0	0	II	1	0.9	Positive	Positive	Positive	Positive	pMMR	18.3	2.61	6.7	0.88	0	8.7	34.75	0	80.3	15.1	28	0
CT071	NLBMI_CT	NT071	NLBMI_NT	26.9531	Female	47	No	No	No	No	Yes	Gastric cardia	3.5×3×1.2	Adenocarcinoma	Medium	4	2	0	III	1	0.5	Positive	Positive	Positive	Positive	pMMR	3.88	0.89	1.3	0.5	0	18.1	11.89	0	25.1	4.78	26	0
CT070	NLBMI_CT	NT070	NLBMI_NT	24.3339	Male	68	No	No	No	No	No	Gastric body	7.5×4×2.3	Adenocarcinoma	Medium	4	2	0	III	Unknown	0.5	Positive	Positive	Positive	Positive	pMMR	3.45	3.8	0.5	0.5	0	12.2	15.06	0	13.2	9.13	19	1
CT069	NLBMI_CT	NT069	NLBMI_NT	25	Male	68	No	No	No	No	No	Gastric body	5.7-4-2.3	Adenocarcinoma	High	4	3	0	III	Unknown	0.5	Positive	Positive	Positive	Positive	pMMR	0.78	0.94	0.7	1.41	0	34.5	3.43	0	121.1	0.62	27	0
CT068	NLBMI_CT	NT068	NLBMI_NT	25.5102	Male	68	No	Yes	No	Yes	No	Gastric antrum	3.5×3×0.5	Adenocarcinoma	Medium	2	2	0	II	0	0.8	Positive	Positive	Positive	Positive	pMMR	33.7	6.22	0.5	0.53	0	21.4	98.07	1	106	27.2	44	0
CT067	NLBMI_CT	NT029	NLBMI_NT	19.8347	Male	66	Yes	Yes	Yes	Yes	No	Gastric antrum	13×10×2	Adenocarcinoma	Low	4	3	0	III	0	0.8	Positive	Positive	Positive	Positive	pMMR	1.73	2.47	2.3	1.84	0	8.3	4.61	0	13.5	2.99	29	0
CT066	NLBMI_CT	NT066	NLBMI_NT	28.08	Male	56	No	Yes	Yes	No	No	Gastric antrum	Unknown	Adenocarcinoma	Low	4	2	1	IV	1	Unknown	Positive	Positive	Positive	Positive	pMMR	6.41	4.24	3.1	10.74	1	51.2	47.23	1	28.3	9.48	7	1
CT065	NLBMI_CT	NT065	NLBMI_NT	23.3887	Female	52	No	No	No	No	No	Gastric antrum	4×3.5×1	Adenocarcinoma	Low	3	3	0	III	0	0.35	Positive	Positive	Positive	Positive	pMMR	11.2	5.98	8.9	0.75	0	6.9	28.56	0	68.4	16.8	12	1
CT064	NLBMI_CT	NT064	NLBMI_NT	25.0593	Female	30	No	No	No	No	No	Gastric antrum	0.9×0.7×0.2	Adenocarcinoma	Low	1	0	0	I	2	0.65	Positive	Positive	Positive	Positive	pMMR	16.4	0.66	1.5	0.72	0	14.4	50.38	1	43.9	15	19	0
CT062	NLBMI_CT	NT062	NLBMI_NT	24.4898	Male	82	No	No	No	No	No	Gastric cardia	4×3×1	Adenocarcinoma	Low	3	2	0	III	2	0.7	Positive	Positive	Positive	Positive	pMMR	11.2	0.78	2.1	0.76	0	6.9	21.89	0	38	14.2	21	0
CT061	NLBMI_CT	NT061	NLBMI_NT	20.3428	Female	66	No	No	Yes	Yes	No	Gastric antrum	6×4.5×1.5	Adenocarcinoma	Medium	3	1	0	II	2	0.7	Negative	Positive	Positive	Negative	dMMR	2.9	29.08	2.8	0.5	0	3.8	10.56	0	49.4	2.36	28	0
CT060	NLBMI_CT	NT060	NLBMI_NT	21.23	Female	66	No	No	Yes	Yes	Yes	Gastric antrum	6.5×6.5×2.5	Adenocarcinoma	Low	3	1	1	IV	1	0.9	Negative	Positive	Positive	Negative	dMMR	21.3	3.77	0.6	0.5	0	31.8	19.79	0	23	10.8	15	1
CT059	NLBMI_CT	NT059	NLBMI_NT	19.7232	Male	62	No	No	No	No	No	Gastric body	6.5×5×1.5	Adenocarcinoma	Medium	3	0	0	II	0	0.7	Negative	Positive	Positive	Negative	dMMR	Unknown	Unknown	1.2	0.5	0	19.5	29.18	0	Unknown	Unknown	38	0
CT058	NLBMI_CT	NT058	NLBMI_NT	20.0288	Female	60	No	No	No	Yes	No	Gastric antrum	3.5×3×1.4	Adenocarcinoma	Low	4	2	0	III	0	0.4	Positive	Positive	Positive	Positive	pMMR	20.2	1	3.8	1.88	0	7.2	21.5	0	188.8	20.2	33	0
CT057	LBMI_CT	NT057	LBMI_NT	17.5771	Male	77	No	Yes	Yes	Yes	No	Gastric antrum	4×4×1	Adenocarcinoma	Low	3	1	0	II	Unknown	0.8	Negative	Positive	Positive	Negative	dMMR	2.53	2.21	2.8	0.5	0	20.2	11.95	0	347.7	8.18	15	0
CT056	NLBMI_CT	NT056	NLBMI_NT	25.39	Female	63	No	No	Yes	Yes	No	Gastric body	3.5×2.8×1.2	Adenocarcinoma	Low	4	0	0	II	0	0.7	Positive	Positive	Positive	Positive	pMMR	1.91	0.85	2.5	0.92	0	6.3	3.28	0	22.3	4.35	35	0
CT055	LBMI_CT	NT055	LBMI_NT	17.21	Male	65	No	Yes	No	No	No	Gastric antrum	6×4.5×2	Adenocarcinoma	Medium	3	1	1	IV	0	0	Positive	Positive	Positive	Positive	pMMR	16.82	1.31	1.2	4.74	0	19.3	27.41	0	14.5	16.33	15	1
CT052	NLBMI_CT	NT052	NLBMI_NT	21.83	Male	73	No	No	No	No	No	Gastric cardia	5.5×4.5×1	Adenocarcinoma	Medium	4	1	0	III	0	0.3	Positive	Positive	Positive	Positive	pMMR	8.09	1.22	2.6	0.5	0	7.6	38.72	1	16.7	12.4	15	1
CT051	NLBMI_CT	NT051	NLBMI_NT	24.677	Male	63	No	Yes	Yes	No	No	Gastric cardia	9×5×4	Adenocarcinoma	Medium	4	0	0	III	1	0.6	Positive	Positive	Positive	Positive	pMMR	13.05	1.79	1.6	3.09	0	13.3	39.69	1	93.6	33.21	24	0
CT050	NLBMI_CT	NT200	NLBMI_NT	22.4913	Male	67	No	Yes	Yes	No	No	Gastric cardia	4.5×4.0×1.5	Signet ring cell carcinoma	Low	4	2	0	III	2	0.4	Positive	Positive	Positive	Positive	pMMR	6.57	5	1.7	0.81	0	10	16.4	0	209	6.53	17	0
CT049	NLBMI_CT	NT049	NLBMI_NT	24.2188	Male	64	No	Yes	No	No	No	Gastric antrum	3×2.8×0.7	Adenocarcinoma	Low	3	2	0	III	2	0.7	Positive	Positive	Positive	Positive	pMMR	4.43	11.44	0.9	0.64	0	9.2	9.37	0	128.2	3.98	15	0
CT048	NLBMI_CT	NT048	NLBMI_NT	21.2183	Male	76	No	Yes	No	Yes	No	Gastric antrum	4×3.5×1.4	Adenocarcinoma	Medium	4	1	0	III	0	0.5	Positive	Positive	Positive	Positive	pMMR	4.73	9.19	1.8	0.5	0	12.6	11.27	0	341.4	6.21	28	0
CT047	NLBMI_CT	NT047	NLBMI_NT	24.6692	Male	73	No	No	Yes	Yes	Yes	Gastric antrum	5.5×5×1.4	Adenocarcinoma	Medium	3	2	0	III	2	0.9	Positive	Positive	Positive	Positive	pMMR	2.78	2.07	2.11	0.55	0	4.8	13.49	0	21.4	6.02	34	0
CT045	LBMI_CT	NT045	LBMI_NT	16.4062	Male	70	No	No	No	Yes	No	Gastric antrum	3.5×3.0×0.6	Adenocarcinoma	High	3	0	0	II	3	0.2	Positive	Positive	Positive	Positive	pMMR	52.45	21.73	3.7	0.5	0	16.8	440.42	1	46.7	177.2	28	0
CT044	NLBMI_CT	NT044	NLBMI_NT	25.7812	Male	67	No	No	Yes	No	No	Gastric cardia	4×4×1.5	Adenocarcinoma	Medium	2	0	0	I	2	0.6	Positive	Positive	Positive	Positive	pMMR	2.98	1.61	185.7	6.97	1	4.2	23.35	0	12.7	6.54	44	0
CT043	NLBMI_CT	NT043	NLBMI_NT	24.1517	Male	71	No	Yes	Yes	No	No	Gastric cardia	2.5×2×0.6	Adenocarcinoma	Low	2	1	0	II	0	0.75	Positive	Positive	Positive	Positive	pMMR	2.55	1	3.5	3.67	0	11.4	9.25	0	160.9	3.66	34	0
CT042	NLBMI_CT	NT042	NLBMI_NT	23.9464	Male	63	Yes	Yes	No	No	No	Gastric cardia	2.5×2.0×1.0	Adenocarcinoma	Medium	2	0	0	I	2	0.3	Positive	Positive	Positive	Positive	pMMR	3.73	0.74	3.9	2.11	0	8.3	4.84	0	382.3	6.32	17	0
CT041	LBMI_CT	NT041	LBMI_NT	17.9688	Male	68	No	No	No	No	No	Gastric cardia	4×3×1.2	Adenocarcinoma	Medium	3	1	0	II	0	0.7	Positive	Positive	Positive	Positive	pMMR	12.5	3.3	4.6	2.5	0	18	48.76	1	356.1	16.7	35	0
CT040	NLBMI_CT	NT040	NLBMI_NT	26.8519	Male	46	No	No	No	No	No	Gastric antrum	5.0×5.0×0.4	Adenocarcinoma	Low	3	3	0	III	2	0.9	Positive	Positive	Positive	Positive	pMMR	2.99	300	2.8	0.81	0	14.6	7.72	0	34.4	3.59	31	0
CT039	NLBMI_CT	NT039	NLBMI_NT	23.1481	Male	54	No	No	Yes	No	No	Gastric body	5.0×4.0×1.0	Adenocarcinoma	Medium	4	3	0	III	1	0.8	Positive	Positive	Positive	Positive	pMMR	3.48	0.44	0.5	1.26	0	45.1	9.63	0	285.4	4.79	20	1
CT038	NLBMI_CT	NT038	NLBMI_NT	18.7305	Female	77	No	No	No	No	No	Gastric cardia	4×3.5×1.2	Adenocarcinoma	Medium	3	0	0	II	0	0.8	Positive	Positive	Positive	Positive	pMMR	2.87	1.24	2.3	1.05	0	12.1	9.93	0	14.8	5.31	27	0
CT037	NLBMI_CT	NT037	NLBMI_NT	27.1816	Female	57	No	No	Yes	No	No	Gastric body	6.0×5.0×1.0	Adenocarcinoma	Low	1	0	0	I	1	0.9	Positive	Positive	Positive	Positive	pMMR	2.59	2.36	0.5	0.5	0	22.2	8.28	0	333.6	3.38	24	0
CT035	LBMI_CT	NT035	LBMI_NT	17.9931	Male	75	No	No	Yes	Yes	Yes	Gastric antrum	6×6×2	Adenocarcinoma	Medium	4	3	0	III	0	0.6	Positive	Positive	Positive	Positive	pMMR	12.35	3.96	6.8	1.37	0	7.4	15.87	0	21.7	9.33	32	0
CT034	NLBMI_CT	NT034	NLBMI_NT	20.6575	Male	71	No	No	No	Yes	No	Gastric antrum	6×5.5×1.7	Adenocarcinoma	Low	4	3	0	III	1	0.6	Positive	Positive	Positive	Positive	pMMR	6.22	4.99	1.4	0.77	0	7	2.63	0	57.9	8.08	26	1
CT032	LBMI_CT	NT032	LBMI_NT	18.1661	Female	40	Yes	No	No	Yes	No	Gastric antrum	6×5×1.5	Adenocarcinoma	Low	4	3	0	III	1	0.6	Positive	Positive	Positive	Positive	pMMR	2.36	0.82	0.7	0.5	0	15.4	5.42	0	14.9	2.15	29	1
CT031	LBMI_CT	NT031	LBMI_NT	15.2439	Male	69	Yes	No	No	No	Yes	Gastric antrum	2.5×2×0.5	Adenocarcinoma	Medium	1	0	0	I	3	0.7	Positive	Positive	Positive	Positive	pMMR	4.46	1.03	1.3	0.5	0	6.3	9.85	0	17.3	5.66	23	0
CT030	NLBMI_CT	NT030	NLBMI_NT	26.079	Female	52	No	No	No	No	No	Gastric body	2.2×2×0.6	Adenocarcinoma	Low	1	0	0	I	0	0.5	Positive	Positive	Positive	Positive	pMMR	3.15	4.01	2.6	0.5	0	5.6	7.43	0	92.2	3.25	25	0
CT029	NLBMI_CT	NT067	NLBMI_NT	19.8347	Male	71	No	Yes	Yes	Yes	No	Gastric antrum	3×2×0.7	Adenocarcinoma	Medium	3	0	0	II	0	0.65	Positive	Positive	Positive	Positive	pMMR	6.23	1.18	4.3	0.57	0	4.6	7.35	0	10.3	3.8	30	0
CT028	NLBMI_CT	NT028	NLBMI_NT	27.34	Male	68	No	Yes	Yes	No	No	Gastric antrum	Unknown	Adenocarcinoma	Low	4	3	1	IV	1	Unknown	Unknown	Unknown	Unknown	Unknown	Unknown	23.4	1.52	1.5	0.94	0	17.3	94.29	1	7.4	31.7	17	1
CT027	NLBMI_CT	NT027	NLBMI_NT	28.2284	Female	71	No	No	No	Yes	Yes	Gastric antrum	4×3×1.3	Adenocarcinoma	Medium	4	2	0	III	2	0.7	Positive	Positive	Positive	Positive	pMMR	18.6	1.47	2.8	1.36	0	11.1	65.77	1	14.3	30.2	31	0
CT025	NLBMI_CT	NT025	NLBMI_NT	24.0346	Male	62	No	No	Yes	No	No	Gastric body	7×3×1	Adenocarcinoma	Low	4	3	0	III	0	0.4	Positive	Positive	Positive	Positive	pMMR	5.6	1.16	3	0.68	0	7.1	16.35	0	262.8	5.503	29	0
CT024	NLBMI_CT	NT024	NLBMI_NT	20.7008	Male	65	No	Yes	Yes	Yes	No	Gastric body	5.5×4.8×1.7	Adenocarcinoma	Medium	4	1	0	III	1	0.3	Positive	Positive	Positive	Positive	pMMR	3.449	300	3.4	0.79	0	10.6	6.26	0	14.4	3.681	27	0
CT023	NLBMI_CT	NT023	NLBMI_NT	20.8209	Male	70	No	Yes	No	No	No	Gastric antrum	3.5×2.7×1.7	Adenocarcinoma	Medium	4	3	0	III	1	0.4	Positive	Positive	Positive	Positive	pMMR	7.57	1.15	2.1	1.47	0	16.9	21.45	0	99.2	15.28	24	0
CT021	NLBMI_CT	NT021	NLBMI_NT	18.7328	Male	59	Yes	Yes	Yes	No	No	Gastric antrum	2.7×2.7×0.5	Adenocarcinoma	Medium	2	0	0	I	2	0.8	Positive	Positive	Positive	Positive	pMMR	4.01	0.73	1.3	1.74	0	5.4	9.79	0	55.3	2.88	48	0
CT019	NLBMI_CT	NT019	NLBMI_NT	24.6097	Male	81	No	No	No	No	No	Gastric antrum	4.5×3×1	Adenocarcinoma	Low	2	0	0	I	2	0.8	Negative	Positive	Positive	Negative	dMMR	5.63	1.68	4.7	1.12	0	15.5	11.66	0	85.7	4.38	42	0
CT017	LBMI_CT	NT017	LBMI_NT	17.1875	Female	67	Yes	No	No	No	No	Gastric antrum	Unknown	Mucinous adenocarcinoma	Low	2	0	0	I	Unknown	Unknown	Unknown	Unknown	Unknown	Unknown	Unknown	4.43	3.11	6.7	0.8	0	6.2	8.24	0	405.1	3.44	37	0
CT015	NLBMI_CT	NT015	NLBMI_NT	22.2222	Male	43	No	Yes	Yes	Yes	No	Gastric cardia	8×8×1.5	Adenocarcinoma	Low	4	0	0	II	Unknown	0.2	Positive	Positive	Positive	Positive	pMMR	55.42	2.06	4.1	1.12	0	11.2	210.98	1	8.2	36.81	38	0
CT013	NLBMI_CT	NT013	NLBMI_NT	22.151	Male	65	No	No	No	No	No	Gastric cardia	3×2×0.3	Adenocarcinoma	Medium	1	1	0	I	0	0.4	Positive	Positive	Positive	Positive	pMMR	10.6	1.3	1.6	1.14	0	19.2	22.26	0	420.6	15.4	36	0
CT012	NLBMI_CT	NT012	NLBMI_NT	23.5304	Male	76	No	No	Yes	No	Yes	Gastric antrum	10×9×2	Adenocarcinoma	Low	4	2	0	III	0	0.45	Negative	Positive	Positive	Negative	dMMR	1.96	0.85	3	0.97	0	23.7	5.56	0	12.6	3.71	23	0
CT011	NLBMI_CT	NT187	NLBMI_NT	25.0995	Male	52	No	No	No	No	No	Gastric antrum	4.5×1.5×1.5	Adenocarcinoma	Medium	3	2	0	III	0	0.8	Positive	Positive	Positive	Positive	pMMR	5.23	0.67	2.3	0.77	0	7	15.25	0	7.9	4.79	29	0
CT010	NLBMI_CT	NT010	NLBMI_NT	18.8776	Male	58	Yes	Yes	Yes	Yes	No	Gastric antrum	5×3×2.5	Adenocarcinoma	Low	4	0	0	II	1	0.4	Positive	Positive	Positive	Positive	pMMR	23	0.8	4.4	1.9	0	6.5	37.62	1	715.6	12.5	35	0
CT009	NLBMI_CT	NT009	NLBMI_NT	20.9042	Male	68	No	No	No	No	No	Gastric antrum	1.5×1.5×0.2	Adenocarcinoma	Medium	1	1	0	I	2	0.7	Positive	Positive	Positive	Positive	pMMR	10.1	1.58	3.8	2.45	0	7.2	27.35	0	25.5	8.07	46	0
CT008	NLBMI_CT	NT008	NLBMI_NT	27.6817	Female	42	No	No	No	No	No	Gastric cardia	5×4×1	Adenocarcinoma	Low	4	1	0	III	0	0.4	Positive	Positive	Positive	Positive	pMMR	2.94	1.3	1.5	0.5	0	39.8	11.42	0	4.7	4.73	22	1
CT007	NLBMI_CT	NT007	NLBMI_NT	23.0469	Male	58	No	Yes	Yes	No	No	Gastric body	2×1.5×1	Signet ring cell carcinoma	Low	1	0	0	I	0	0.6	Positive	Positive	Positive	Positive	pMMR	3.66	1.75	8	0.5	0	8.1	13.45	0	191.6	5.36	41	0
CT004	NLBMI_CT	NT004	NLBMI_NT	22.1453	Male	55	No	Yes	No	No	No	Gastric antrum	4×4×1	Adenocarcinoma	Medium	4	3	0	III	3	0.4	Positive	Positive	Positive	Positive	pMMR	1.21	1.5	2.3	1.74	0	10.9	1.51	0	1.8	0.61	27	1
CT003	NLBMI_CT	NT003	NLBMI_NT	25.4694	Male	74	No	No	No	No	No	Gastric antrum	2×1.5×1	Adenocarcinoma	High	1	0	0	I	Unknown	Unknown	Unknown	Unknown	Unknown	Unknown	Unknown	4.63	1.02	3.7	1.28	0	7.7	54.64	1	479.2	30.4	42	0
CT002	NLBMI_CT	NT002	NLBMI_NT	19.4771	Male	67	No	Yes	Yes	Yes	Yes	Gastric antrum	4×3.5×1.3	Adenocarcinoma	High	1	0	0	I	0	0.8	Negative	Positive	Positive	Negative	dMMR	2.1	2.6	3.4	1.88	0	190.8	11.15	0	543.3	5.68	45	0

## Sheet: transcriptome
sample	Group
CT164	LBMI_CT
CT179	LBMI_CT
CT202	LBMI_CT
CT239	LBMI_CT
CT178	LBMI_CT
CT174	LBMI_CT
CT175	LBMI_CT
CT204	LBMI_CT
CT245	LBMI_CT
CT176	LBMI_CT
CT189	NLBMI_CT
CT205	NLBMI_CT
CT206	NLBMI_CT
CT224	NLBMI_CT
CT252	NLBMI_CT
CT246	NLBMI_CT
CT158	NLBMI_CT
CT197	NLBMI_CT
CT182	NLBMI_CT
CT195	NLBMI_CT
CT184	NLBMI_CT
CT240	NLBMI_CT
CT191	NLBMI_CT
CT222	NLBMI_CT
CT163	NLBMI_CT
CT212	NLBMI_CT
CT211	NLBMI_CT
CT219	NLBMI_CT
CT167	NLBMI_CT
CT213	NLBMI_CT
CT181	NLBMI_CT
CT160	NLBMI_CT
CT201	NLBMI_CT
CT233	NLBMI_CT
CT186	NLBMI_CT
CT190	NLBMI_CT
CT207	NLBMI_CT
CT223	NLBMI_CT
CT183	NLBMI_CT
CT210	NLBMI_CT
CT226	NLBMI_CT
CT196	NLBMI_CT
CT227	NLBMI_CT
CT249	NLBMI_CT
CT165	NLBMI_CT
CT209	NLBMI_CT
CT217	NLBMI_CT
CT188	NLBMI_CT
CT237	NLBMI_CT
CT193	NLBMI_CT
CT170	NLBMI_CT
CT230	NLBMI_CT
CT216	NLBMI_CT
CT162	NLBMI_CT
CT187	NLBMI_CT
CT172	NLBMI_CT
CT242	NLBMI_CT
CT173	NLBMI_CT
CT159	NLBMI_CT
CT177	NLBMI_CT
CT169	NLBMI_CT
CT192	NLBMI_CT
CT168	NLBMI_CT
CT171	NLBMI_CT

## Sheet: metabolome
sample（New number）	Group	sample（Old number）
CT164	LBMI_CT	193652Ca
CT174	LBMI_CT	1Ca
CT175	LBMI_CT	253768Ca
CT176	LBMI_CT	254479ai
CT178	LBMI_CT	268485Ca
CT179	LBMI_CT	257022Ca
CT204	LBMI_CT	257883Ca
CT239	LBMI_CT	259781Ca
CT245	LBMI_CT	260179Ca
CT158	NLBMI_CT	260782ai
CT159	NLBMI_CT	260785ai
CT160	NLBMI_CT	261736Ca
CT162	NLBMI_CT	261841Ca
CT163	NLBMI_CT	261861Ca
CT165	NLBMI_CT	261996Ca
CT167	NLBMI_CT	262219Ca
CT168	NLBMI_CT	263203Ca
CT169	NLBMI_CT	263561Ca
CT170	NLBMI_CT	263720Ca
CT171	NLBMI_CT	264703Ca
CT173	NLBMI_CT	264849Ca
CT177	NLBMI_CT	264930Ca
CT181	NLBMI_CT	266680C
CT182	NLBMI_CT	267190ai
CT183	NLBMI_CT	267316ai
CT184	NLBMI_CT	267687ai
CT186	NLBMI_CT	267743C
CT187	NLBMI_CT	267814ai
CT188	NLBMI_CT	268390ai
CT189	NLBMI_CT	268897C
CT190	NLBMI_CT	268948ai
CT191	NLBMI_CT	271420C
CT192	NLBMI_CT	271642ai
CT193	NLBMI_CT	275535ai
CT195	NLBMI_CT	267530Ca
CT196	NLBMI_CT	282011ai
CT197	NLBMI_CT	288413ai
CT201	NLBMI_CT	289874ai
CT206	NLBMI_CT	296708ai
CT209	NLBMI_CT	298992ai
CT210	NLBMI_CT	293471Ca
CT211	NLBMI_CT	305830ai
CT212	NLBMI_CT	265118Ca
CT213	NLBMI_CT	265713Ca
CT216	NLBMI_CT	266635Ca
CT219	NLBMI_CT	266821ai
CT223	NLBMI_CT	311935Ca
CT224	NLBMI_CT	313344CT
CT226	NLBMI_CT	319090CT
CT227	NLBMI_CT	320146CT
CT230	NLBMI_CT	321608CT
CT233	NLBMI_CT	322712CT
CT237	NLBMI_CT	327621CT
CT240	NLBMI_CT	332711CT
CT242	NLBMI_CT	492208Ca
CT246	NLBMI_CT	267729Ca
CT249	NLBMI_CT	489487Ca
